# Supplementary material for: Evaluation of Metagenomic-Enabled Antibiotic Resistance Surveillance at a Conventional Wastewater Treatment Plant
Source: Front Microbiol. 2021 May 13;12:657954. doi: 10.3389/fmicb.2021.657954 (PMC8155483; doi:10.3389/fmicb.2021.657954)
Supplement: Supplementary file 1 [file Table_1.XLSX]

## Sheet: Supplementary Data 1
Antibiotic Resistance Gene	Resistance Class
Escherichia coli gyrB conferring resistance to aminocoumarin	aminocoumarin
novA	aminocoumarin
aadA	aminoglycoside
aadA16	aminoglycoside
aadA2	aminoglycoside
aadA6	aminoglycoside
aadK	aminoglycoside
ANT(2'')-Ia	aminoglycoside
ANT(3'')-Ii-AAC(6')-IId fusion protein	aminoglycoside
ANT(4')-Ia	aminoglycoside
ANT(6)-Ia	aminoglycoside
ANT(6)-Ib	aminoglycoside
ANT(9)-Ia	aminoglycoside
APH(3')-Ia	aminoglycoside
Mycobacterium tuberculosis gidB mutation conferring resistance to streptomycin	aminoglycoside
Mycobacterium tuberculosis rpsL mutations conferring resistance to Streptomycin	aminoglycoside
Mycobacterium tuberculosis tlyA mutations conferring resistance to aminoglycosides	aminoglycoside
AAC(1)	aminoglycoside
AAC(2')-Ia	aminoglycoside
AAC(2')-Ib	aminoglycoside
AAC(2')-Id	aminoglycoside
AAC(2')-Ie	aminoglycoside
AAC(2')-IIb	aminoglycoside
AAC(3)-Ia	aminoglycoside
AAC(3)-Ib	aminoglycoside
AAC(3)-Ib/AAC(6')-Ib''	aminoglycoside
AAC(3)-Ic	aminoglycoside
AAC(3)-Id	aminoglycoside
AAC(3)-IIa	aminoglycoside
AAC(3)-IIb	aminoglycoside
AAC(3)-IIc	aminoglycoside
AAC(3)-IIIa	aminoglycoside
AAC(3)-IIIb	aminoglycoside
AAC(3)-IIIc	aminoglycoside
AAC(3)-IV	aminoglycoside
AAC(3)-IXa	aminoglycoside
AAC(3)-VIa	aminoglycoside
AAC(3)-VIIa	aminoglycoside
AAC(3)-VIIIa	aminoglycoside
AAC(3)-Xa	aminoglycoside
AAC(6')-29a	aminoglycoside
AAC(6')-29b	aminoglycoside
AAC(6')-30/AAC(6')-Ib' fusion protein	aminoglycoside
AAC(6')-30/AAC(6')-Ib'-fusion-protein	aminoglycoside
AAC(6')-31	aminoglycoside
AAC(6')-32	aminoglycoside
AAC(6')-33	aminoglycoside
AAC(6')-34	aminoglycoside
AAC(6')-I30	aminoglycoside
AAC(6')-Ia	aminoglycoside
AAC(6')-Iaa	aminoglycoside
AAC(6')-Iad	aminoglycoside
AAC(6')-Iae	aminoglycoside
AAC(6')-Iaf	aminoglycoside
AAC(6')-Iai	aminoglycoside
AAC(6')-Iaj	aminoglycoside
AAC(6')-Iak	aminoglycoside
AAC(6')-Ib	aminoglycoside
AAC(6')-Ib'	aminoglycoside
AAC(6')-Ib10	aminoglycoside
AAC(6')-Ib11	aminoglycoside
AAC(6')-Ib3	aminoglycoside
AAC(6')-Ib4	aminoglycoside
AAC(6')-Ib7	aminoglycoside
AAC(6')-Ib8	aminoglycoside
AAC(6')-Ib9	aminoglycoside
AAC(6')-Ib-Hangzhou	aminoglycoside
AAC(6')-Ib-SK	aminoglycoside
AAC(6')-Ib-Suzhou	aminoglycoside
AAC(6')-Ic	aminoglycoside
AAC(6')-Ie-APH(2'')-Ia	aminoglycoside
AAC(6')-If	aminoglycoside
AAC(6')-Ig	aminoglycoside
AAC(6')-Ih	aminoglycoside
AAC(6')-Ii	aminoglycoside
AAC(6')-IIa	aminoglycoside
AAC(6')-IIb	aminoglycoside
AAC(6')-IIc	aminoglycoside
AAC(6')-IId	aminoglycoside
AAC(6')-Iih	aminoglycoside
AAC(6')-Ij	aminoglycoside
AAC(6')-Ik	aminoglycoside
AAC(6')-Ip	aminoglycoside
AAC(6')-Iq	aminoglycoside
AAC(6')-Ir	aminoglycoside
AAC(6')-Is	aminoglycoside
AAC(6')-Isa	aminoglycoside
AAC(6')-It	aminoglycoside
AAC(6')-Iu	aminoglycoside
AAC(6')-Iv	aminoglycoside
AAC(6')-Iw	aminoglycoside
AAC(6')-Ix	aminoglycoside
AAC(6')-Iy	aminoglycoside
AAC(6')-Iz	aminoglycoside
aad(6)	aminoglycoside
aadA11	aminoglycoside
aadA12	aminoglycoside
aadA13	aminoglycoside
aadA14	aminoglycoside
aadA15	aminoglycoside
aadA17	aminoglycoside
aadA21	aminoglycoside
aadA22	aminoglycoside
aadA23	aminoglycoside
aadA24	aminoglycoside
aadA25	aminoglycoside
aadA3	aminoglycoside
aadA4	aminoglycoside
aadA5	aminoglycoside
aadA6/aadA10	aminoglycoside
aadA7	aminoglycoside
aadA8	aminoglycoside
aadA9	aminoglycoside
amrA	aminoglycoside
amrB	aminoglycoside
ANT(3'')-IIa	aminoglycoside
ANT(3'')-Ii-AAC(6')-IId-fusion-protein	aminoglycoside
ANT(3'')-IIb	aminoglycoside
ANT(3'')-IIc	aminoglycoside
ANT(4')-Ib	aminoglycoside
ANT(4')-IIa	aminoglycoside
ANT(4')-IIb	aminoglycoside
APH(2'')-Ie	aminoglycoside
APH(2'')-If	aminoglycoside
APH(2'')-Ig	aminoglycoside
APH(2'')-IIa	aminoglycoside
APH(2'')-IIIa	aminoglycoside
APH(2'')-IVa	aminoglycoside
APH(3'')-Ia	aminoglycoside
APH(3')-Ib	aminoglycoside
APH(3'')-Ib	aminoglycoside
APH(3'')-Ic	aminoglycoside
APH(3')-IIa	aminoglycoside
APH(3')-IIb	aminoglycoside
APH(3')-IIc	aminoglycoside
APH(3')-IIIa	aminoglycoside
APH(3')-IVa	aminoglycoside
APH(3')-IX	aminoglycoside
APH(3')-Va	aminoglycoside
APH(3')-Vb	aminoglycoside
APH(3')-Vc	aminoglycoside
APH(3')-VI	aminoglycoside
APH(3')-VIa	aminoglycoside
APH(3')-VIIa	aminoglycoside
APH(3')-VIII	aminoglycoside
APH(4)-Ia	aminoglycoside
APH(4)-Ib	aminoglycoside
APH(6)-Ia	aminoglycoside
APH(6)-Ib	aminoglycoside
APH(6)-Ic	aminoglycoside
APH(6)-Id	aminoglycoside
APH(7'')-Ia	aminoglycoside
APH(9)-Ia	aminoglycoside
APH(9)-Ib	aminoglycoside
apmA	aminoglycoside
armA	aminoglycoside
cpaA	aminoglycoside
kamB	aminoglycoside
kdpE	aminoglycoside
npmA	aminoglycoside
rmtA	aminoglycoside
rmtB	aminoglycoside
rmtC	aminoglycoside
rmtD	aminoglycoside
rmtF	aminoglycoside
rmtG	aminoglycoside
rmtH	aminoglycoside
sgm	aminoglycoside
spd	aminoglycoside
AAC(2')-Ic	aminoglycoside
Enterobacter aerogenes omp36 with mutation	beta-lactam
Haemophilus influenzae PBP3 conferring resistance to beta-lactam antibiotics	beta-lactam
SIM-1 beta-lactamase	beta-lactam
SMB-1 beta-lactamase	beta-lactam
THIN-B beta-lactamase	beta-lactam
ACC-1	beta-lactam
ACC-2	beta-lactam
ACC-3	beta-lactam
ACC-4	beta-lactam
ACC-5	beta-lactam
Acinetobacter baumannii AmpC beta-lactamase	beta-lactam
Acinetobacter OprD conferring resistance to imipenem	beta-lactam
Acinetobacter-baumannii-AmpC-beta-lactamase	beta-lactam
Acinetobacter-OprD-conferring-resistance-to-imipenem	beta-lactam
ACT-1	beta-lactam
ACT-10	beta-lactam
ACT-12	beta-lactam
ACT-13	beta-lactam
ACT-14	beta-lactam
ACT-15	beta-lactam
ACT-16	beta-lactam
ACT-17	beta-lactam
ACT-18	beta-lactam
ACT-19	beta-lactam
ACT-2	beta-lactam
ACT-20	beta-lactam
ACT-21	beta-lactam
ACT-22	beta-lactam
ACT-23	beta-lactam
ACT-24	beta-lactam
ACT-25	beta-lactam
ACT-27	beta-lactam
ACT-28	beta-lactam
ACT-29	beta-lactam
ACT-3	beta-lactam
ACT-30	beta-lactam
ACT-31	beta-lactam
ACT-32	beta-lactam
ACT-33	beta-lactam
ACT-35	beta-lactam
ACT-36	beta-lactam
ACT-37	beta-lactam
ACT-4	beta-lactam
ACT-5	beta-lactam
ACT-6	beta-lactam
ACT-7	beta-lactam
ACT-9	beta-lactam
ADC-1	beta-lactam
ADC-12	beta-lactam
ADC-13	beta-lactam
ADC-14	beta-lactam
ADC-15	beta-lactam
ADC-16	beta-lactam
ADC-17	beta-lactam
ADC-18	beta-lactam
ADC-19	beta-lactam
ADC-2	beta-lactam
ADC-20	beta-lactam
ADC-21	beta-lactam
ADC-22	beta-lactam
ADC-23	beta-lactam
ADC-25	beta-lactam
ADC-3	beta-lactam
ADC-31	beta-lactam
ADC-39	beta-lactam
ADC-4	beta-lactam
ADC-41	beta-lactam
ADC-42	beta-lactam
ADC-43	beta-lactam
ADC-44	beta-lactam
ADC-5	beta-lactam
ADC-56	beta-lactam
ADC-6	beta-lactam
ADC-61	beta-lactam
ADC-7	beta-lactam
ADC-74	beta-lactam
ADC-75	beta-lactam
ADC-76	beta-lactam
ADC-77	beta-lactam
ADC-78	beta-lactam
ADC-79	beta-lactam
ADC-8	beta-lactam
ADC-80	beta-lactam
ADC-81	beta-lactam
ADC-82	beta-lactam
AER-1	beta-lactam
AIM-1	beta-lactam
AQU-1	beta-lactam
BcI	beta-lactam
BcII	beta-lactam
BEL-1	beta-lactam
BEL-2	beta-lactam
BEL-3	beta-lactam
BLA1	beta-lactam
Bla2	beta-lactam
BlaB beta-lactamase	beta-lactam
BlaB-beta-lactamase	beta-lactam
blaF	beta-lactam
blaI	beta-lactam
blaR1	beta-lactam
Burkholderia-pseudomallei-Omp38	beta-lactam
BUT-1	beta-lactam
CARB-1	beta-lactam
CARB-10	beta-lactam
CARB-12	beta-lactam
CARB-14	beta-lactam
CARB-16	beta-lactam
CARB-17	beta-lactam
CARB-18	beta-lactam
CARB-19	beta-lactam
CARB-2	beta-lactam
CARB-20	beta-lactam
CARB-21	beta-lactam
CARB-22	beta-lactam
CARB-23	beta-lactam
CARB-3	beta-lactam
CARB-4	beta-lactam
CARB-5	beta-lactam
CARB-6	beta-lactam
CARB-7	beta-lactam
CARB-8	beta-lactam
CARB-9	beta-lactam
CarO	beta-lactam
CAU-1 beta-lactamase	beta-lactam
CAU-1-beta-lactamase	beta-lactam
CblA-1	beta-lactam
CcrA beta-lactamase	beta-lactam
CcrA-beta-lactamase	beta-lactam
cepA beta-lactamase	beta-lactam
cepA-beta-lactamase	beta-lactam
CEPH-A3	beta-lactam
CepS beta-lactamase	beta-lactam
CepS-beta-lactamase	beta-lactam
CFE-1	beta-lactam
CfxA	beta-lactam
CfxA2	beta-lactam
CfxA3	beta-lactam
CfxA4	beta-lactam
CfxA5	beta-lactam
CfxA6	beta-lactam
CGB-1 beta-lactamase	beta-lactam
CGB-1-beta-lactamase	beta-lactam
CMY-1	beta-lactam
CMY-10	beta-lactam
CMY-100	beta-lactam
CMY-101	beta-lactam
CMY-102	beta-lactam
CMY-103	beta-lactam
CMY-104	beta-lactam
CMY-105	beta-lactam
CMY-108	beta-lactam
CMY-11	beta-lactam
CMY-110	beta-lactam
CMY-111	beta-lactam
CMY-112	beta-lactam
CMY-113	beta-lactam
CMY-114	beta-lactam
CMY-115	beta-lactam
CMY-116	beta-lactam
CMY-117	beta-lactam
CMY-118	beta-lactam
CMY-119	beta-lactam
CMY-12	beta-lactam
CMY-13	beta-lactam
CMY-14	beta-lactam
CMY-15	beta-lactam
CMY-16	beta-lactam
CMY-17	beta-lactam
CMY-18	beta-lactam
CMY-19	beta-lactam
CMY-2	beta-lactam
CMY-20	beta-lactam
CMY-21	beta-lactam
CMY-22	beta-lactam
CMY-23	beta-lactam
CMY-24	beta-lactam
CMY-25	beta-lactam
CMY-26	beta-lactam
CMY-27	beta-lactam
CMY-28	beta-lactam
CMY-29	beta-lactam
CMY-30	beta-lactam
CMY-31	beta-lactam
CMY-32	beta-lactam
CMY-33	beta-lactam
CMY-34	beta-lactam
CMY-35	beta-lactam
CMY-36	beta-lactam
CMY-37	beta-lactam
CMY-38	beta-lactam
CMY-39	beta-lactam
CMY-4	beta-lactam
CMY-40	beta-lactam
CMY-41	beta-lactam
CMY-42	beta-lactam
CMY-43	beta-lactam
CMY-44	beta-lactam
CMY-45	beta-lactam
CMY-46	beta-lactam
CMY-47	beta-lactam
CMY-48	beta-lactam
CMY-49	beta-lactam
CMY-5	beta-lactam
CMY-50	beta-lactam
CMY-51	beta-lactam
CMY-53	beta-lactam
CMY-54	beta-lactam
CMY-55	beta-lactam
CMY-56	beta-lactam
CMY-57	beta-lactam
CMY-58	beta-lactam
CMY-59	beta-lactam
CMY-6	beta-lactam
CMY-60	beta-lactam
CMY-61	beta-lactam
CMY-62	beta-lactam
CMY-63	beta-lactam
CMY-64	beta-lactam
CMY-65	beta-lactam
CMY-66	beta-lactam
CMY-67	beta-lactam
CMY-68	beta-lactam
CMY-69	beta-lactam
CMY-7	beta-lactam
CMY-70	beta-lactam
CMY-71	beta-lactam
CMY-72	beta-lactam
CMY-73	beta-lactam
CMY-74	beta-lactam
CMY-75	beta-lactam
CMY-76	beta-lactam
CMY-77	beta-lactam
CMY-78	beta-lactam
CMY-79	beta-lactam
CMY-8	beta-lactam
CMY-80	beta-lactam
CMY-81	beta-lactam
CMY-82	beta-lactam
CMY-83	beta-lactam
CMY-84	beta-lactam
CMY-85	beta-lactam
CMY-86	beta-lactam
CMY-87	beta-lactam
CMY-9	beta-lactam
CMY-90	beta-lactam
CMY-93	beta-lactam
CMY-94	beta-lactam
CMY-95	beta-lactam
CMY-98	beta-lactam
CMY-99	beta-lactam
cphA2	beta-lactam
cphA4	beta-lactam
cphA5	beta-lactam
cphA6	beta-lactam
cphA7	beta-lactam
cphA8	beta-lactam
CPS-1	beta-lactam
CTX-M-1	beta-lactam
CTX-M-10	beta-lactam
CTX-M-100	beta-lactam
CTX-M-101	beta-lactam
CTX-M-102	beta-lactam
CTX-M-103	beta-lactam
CTX-M-104	beta-lactam
CTX-M-105	beta-lactam
CTX-M-106	beta-lactam
CTX-M-107	beta-lactam
CTX-M-108	beta-lactam
CTX-M-109	beta-lactam
CTX-M-11	beta-lactam
CTX-M-110	beta-lactam
CTX-M-111	beta-lactam
CTX-M-112	beta-lactam
CTX-M-113	beta-lactam
CTX-M-114	beta-lactam
CTX-M-115	beta-lactam
CTX-M-116	beta-lactam
CTX-M-117	beta-lactam
CTX-M-12	beta-lactam
CTX-M-121	beta-lactam
CTX-M-122	beta-lactam
CTX-M-123	beta-lactam
CTX-M-124	beta-lactam
CTX-M-125	beta-lactam
CTX-M-126	beta-lactam
CTX-M-129	beta-lactam
CTX-M-13	beta-lactam
CTX-M-130	beta-lactam
CTX-M-131	beta-lactam
CTX-M-132	beta-lactam
CTX-M-134	beta-lactam
CTX-M-136	beta-lactam
CTX-M-137	beta-lactam
CTX-M-139	beta-lactam
CTX-M-14	beta-lactam
CTX-M-141	beta-lactam
CTX-M-142	beta-lactam
CTX-M-144	beta-lactam
CTX-M-147	beta-lactam
CTX-M-148	beta-lactam
CTX-M-15	beta-lactam
CTX-M-151	beta-lactam
CTX-M-152	beta-lactam
CTX-M-155	beta-lactam
CTX-M-156	beta-lactam
CTX-M-157	beta-lactam
CTX-M-158	beta-lactam
CTX-M-159	beta-lactam
CTX-M-16	beta-lactam
CTX-M-160	beta-lactam
CTX-M-17	beta-lactam
CTX-M-19	beta-lactam
CTX-M-2	beta-lactam
CTX-M-20	beta-lactam
CTX-M-21	beta-lactam
CTX-M-22	beta-lactam
CTX-M-23	beta-lactam
CTX-M-24	beta-lactam
CTX-M-25	beta-lactam
CTX-M-26	beta-lactam
CTX-M-27	beta-lactam
CTX-M-28	beta-lactam
CTX-M-29	beta-lactam
CTX-M-3	beta-lactam
CTX-M-30	beta-lactam
CTX-M-31	beta-lactam
CTX-M-32	beta-lactam
CTX-M-33	beta-lactam
CTX-M-34	beta-lactam
CTX-M-35	beta-lactam
CTX-M-36	beta-lactam
CTX-M-37	beta-lactam
CTX-M-38	beta-lactam
CTX-M-39	beta-lactam
CTX-M-4	beta-lactam
CTX-M-40	beta-lactam
CTX-M-41	beta-lactam
CTX-M-42	beta-lactam
CTX-M-43	beta-lactam
CTX-M-44	beta-lactam
CTX-M-45	beta-lactam
CTX-M-46	beta-lactam
CTX-M-47	beta-lactam
CTX-M-48	beta-lactam
CTX-M-49	beta-lactam
CTX-M-5	beta-lactam
CTX-M-50	beta-lactam
CTX-M-51	beta-lactam
CTX-M-52	beta-lactam
CTX-M-53	beta-lactam
CTX-M-54	beta-lactam
CTX-M-55	beta-lactam
CTX-M-56	beta-lactam
CTX-M-58	beta-lactam
CTX-M-59	beta-lactam
CTX-M-6	beta-lactam
CTX-M-60	beta-lactam
CTX-M-61	beta-lactam
CTX-M-62	beta-lactam
CTX-M-63	beta-lactam
CTX-M-64	beta-lactam
CTX-M-65	beta-lactam
CTX-M-66	beta-lactam
CTX-M-67	beta-lactam
CTX-M-68	beta-lactam
CTX-M-69	beta-lactam
CTX-M-7	beta-lactam
CTX-M-71	beta-lactam
CTX-M-72	beta-lactam
CTX-M-74	beta-lactam
CTX-M-75	beta-lactam
CTX-M-76	beta-lactam
CTX-M-77	beta-lactam
CTX-M-78	beta-lactam
CTX-M-79	beta-lactam
CTX-M-8	beta-lactam
CTX-M-80	beta-lactam
CTX-M-81	beta-lactam
CTX-M-82	beta-lactam
CTX-M-83	beta-lactam
CTX-M-84	beta-lactam
CTX-M-85	beta-lactam
CTX-M-86	beta-lactam
CTX-M-87	beta-lactam
CTX-M-88	beta-lactam
CTX-M-89	beta-lactam
CTX-M-9	beta-lactam
CTX-M-90	beta-lactam
CTX-M-91	beta-lactam
CTX-M-92	beta-lactam
CTX-M-93	beta-lactam
CTX-M-94	beta-lactam
CTX-M-95	beta-lactam
CTX-M-96	beta-lactam
CTX-M-98	beta-lactam
CTX-M-99	beta-lactam
DHA-1	beta-lactam
DHA-10	beta-lactam
DHA-12	beta-lactam
DHA-13	beta-lactam
DHA-14	beta-lactam
DHA-15	beta-lactam
DHA-16	beta-lactam
DHA-17	beta-lactam
DHA-18	beta-lactam
DHA-19	beta-lactam
DHA-2	beta-lactam
DHA-20	beta-lactam
DHA-21	beta-lactam
DHA-22	beta-lactam
DHA-3	beta-lactam
DHA-5	beta-lactam
DHA-6	beta-lactam
DHA-7	beta-lactam
DIM-1 beta-lactamase	beta-lactam
DIM-1-beta-lactamase	beta-lactam
EBR-1 beta-lactamase	beta-lactam
EBR-1-beta-lactamase	beta-lactam
Escherichia coli ampC	beta-lactam
ESP-1	beta-lactam
EXO beta-lactamase	beta-lactam
FEZ-1 beta-lactamase	beta-lactam
FEZ-1-beta-lactamase	beta-lactam
FOX-1	beta-lactam
FOX-10	beta-lactam
FOX-2	beta-lactam
FOX-3	beta-lactam
FOX-4	beta-lactam
FOX-5	beta-lactam
FOX-7	beta-lactam
FOX-8	beta-lactam
FOX-9	beta-lactam
GES-1	beta-lactam
GES-10	beta-lactam
GES-11	beta-lactam
GES-12	beta-lactam
GES-13	beta-lactam
GES-14	beta-lactam
GES-15	beta-lactam
GES-16	beta-lactam
GES-17	beta-lactam
GES-18	beta-lactam
GES-19	beta-lactam
GES-2	beta-lactam
GES-20	beta-lactam
GES-21	beta-lactam
GES-22	beta-lactam
GES-23	beta-lactam
GES-24	beta-lactam
GES-26	beta-lactam
GES-3	beta-lactam
GES-4	beta-lactam
GES-5	beta-lactam
GES-6	beta-lactam
GES-7	beta-lactam
GES-8	beta-lactam
GES-9	beta-lactam
GIM-1	beta-lactam
GIM-2	beta-lactam
GOB-1 beta-lactamase	beta-lactam
GOB-18	beta-lactam
GOB-1-beta-lactamase	beta-lactam
HERA-1	beta-lactam
HMB-1 beta-lactamase	beta-lactam
IMI-2	beta-lactam
IMI-3	beta-lactam
IMI-4	beta-lactam
IMI-7	beta-lactam
imiH	beta-lactam
imiS	beta-lactam
IMP-1	beta-lactam
IMP-10	beta-lactam
IMP-11	beta-lactam
IMP-12	beta-lactam
IMP-13	beta-lactam
IMP-14	beta-lactam
IMP-15	beta-lactam
IMP-16	beta-lactam
IMP-18	beta-lactam
IMP-19	beta-lactam
IMP-2	beta-lactam
IMP-20	beta-lactam
IMP-21	beta-lactam
IMP-22	beta-lactam
IMP-24	beta-lactam
IMP-25	beta-lactam
IMP-26	beta-lactam
IMP-27	beta-lactam
IMP-28	beta-lactam
IMP-29	beta-lactam
IMP-3	beta-lactam
IMP-30	beta-lactam
IMP-31	beta-lactam
IMP-32	beta-lactam
IMP-33	beta-lactam
IMP-34	beta-lactam
IMP-35	beta-lactam
IMP-37	beta-lactam
IMP-38	beta-lactam
IMP-4	beta-lactam
IMP-40	beta-lactam
IMP-41	beta-lactam
IMP-42	beta-lactam
IMP-43	beta-lactam
IMP-44	beta-lactam
IMP-45	beta-lactam
IMP-47	beta-lactam
IMP-48	beta-lactam
IMP-5	beta-lactam
IMP-51	beta-lactam
IMP-6	beta-lactam
IMP-7	beta-lactam
IMP-8	beta-lactam
IMP-9	beta-lactam
IND-1	beta-lactam
IND-10	beta-lactam
IND-11	beta-lactam
IND-12	beta-lactam
IND-14	beta-lactam
IND-15	beta-lactam
IND-2	beta-lactam
IND-2a	beta-lactam
IND-3	beta-lactam
IND-4	beta-lactam
IND-5	beta-lactam
IND-6	beta-lactam
IND-7	beta-lactam
IND-8	beta-lactam
IND-9	beta-lactam
JOHN-1 beta-lactamase	beta-lactam
JOHN-1-beta-lactamase	beta-lactam
KHM-1 beta-lactamase	beta-lactam
Klebsiella-pneumoniae-OmpK35	beta-lactam
Klebsiella-pneumoniae-OmpK36	beta-lactam
Klebsiella-pneumoniae-OmpK37	beta-lactam
KPC-1	beta-lactam
KPC-10	beta-lactam
KPC-11	beta-lactam
KPC-12	beta-lactam
KPC-13	beta-lactam
KPC-14	beta-lactam
KPC-15	beta-lactam
KPC-16	beta-lactam
KPC-17	beta-lactam
KPC-19	beta-lactam
KPC-22	beta-lactam
KPC-3	beta-lactam
KPC-4	beta-lactam
KPC-5	beta-lactam
KPC-6	beta-lactam
KPC-7	beta-lactam
KPC-8	beta-lactam
KPC-9	beta-lactam
L1 beta-lactamase	beta-lactam
L1-beta-lactamase	beta-lactam
Laribacter hongkongensis ampC beta-lactamase	beta-lactam
Laribacter-hongkongensis-ampC-beta-lactamase	beta-lactam
LAT-1	beta-lactam
LCR-1	beta-lactam
LEN-1	beta-lactam
LEN-10	beta-lactam
LEN-11	beta-lactam
LEN-12	beta-lactam
LEN-13	beta-lactam
LEN-14	beta-lactam
LEN-15	beta-lactam
LEN-16	beta-lactam
LEN-18	beta-lactam
LEN-19	beta-lactam
LEN-2	beta-lactam
LEN-20	beta-lactam
LEN-21	beta-lactam
LEN-22	beta-lactam
LEN-23	beta-lactam
LEN-24	beta-lactam
LEN-26	beta-lactam
LEN-3	beta-lactam
LEN-4	beta-lactam
LEN-5	beta-lactam
LEN-6	beta-lactam
LEN-7	beta-lactam
LEN-8	beta-lactam
LEN-9	beta-lactam
LRA-1	beta-lactam
LRA-10	beta-lactam
LRA-12	beta-lactam
LRA-13	beta-lactam
LRA-17	beta-lactam
LRA-18	beta-lactam
LRA-19	beta-lactam
LRA-2	beta-lactam
LRA-3	beta-lactam
LRA-5	beta-lactam
LRA-7	beta-lactam
LRA-8	beta-lactam
LRA-9	beta-lactam
mecA	beta-lactam
mecB	beta-lactam
mecC	beta-lactam
mecD	beta-lactam
mecI	beta-lactam
mecR1	beta-lactam
MIR-1	beta-lactam
MIR-10	beta-lactam
MIR-11	beta-lactam
MIR-12	beta-lactam
MIR-13	beta-lactam
MIR-14	beta-lactam
MIR-15	beta-lactam
MIR-16	beta-lactam
MIR-17	beta-lactam
MIR-2	beta-lactam
MIR-3	beta-lactam
MIR-4	beta-lactam
MIR-5	beta-lactam
MIR-6	beta-lactam
MIR-8	beta-lactam
MIR-9	beta-lactam
Moraxella catarrhalis M35	beta-lactam
Moraxella-catarrhalis-M35	beta-lactam
MOX-1	beta-lactam
MOX-2	beta-lactam
MOX-3	beta-lactam
MOX-4	beta-lactam
MOX-5	beta-lactam
MOX-6	beta-lactam
MOX-7	beta-lactam
MOX-8	beta-lactam
MOX-9	beta-lactam
MSI-1	beta-lactam
MSI-OXA	beta-lactam
MUS-1 beta-lactamase	beta-lactam
MUS-2 beta-lactamase	beta-lactam
MUS-2-beta-lactamase	beta-lactam
NDM-1	beta-lactam
NDM-10	beta-lactam
NDM-12	beta-lactam
NDM-13	beta-lactam
NDM-14	beta-lactam
NDM-17	beta-lactam
NDM-2	beta-lactam
NDM-3	beta-lactam
NDM-4	beta-lactam
NDM-5	beta-lactam
NDM-6	beta-lactam
NDM-7	beta-lactam
NDM-8	beta-lactam
NDM-9	beta-lactam
NmcA beta-lactamase	beta-lactam
NPS-1	beta-lactam
OCH-1	beta-lactam
OCH-2	beta-lactam
OCH-3	beta-lactam
OCH-4	beta-lactam
OCH-5	beta-lactam
OCH-6	beta-lactam
OCH-7	beta-lactam
OCH-8	beta-lactam
OKP-A-1	beta-lactam
OKP-A-10	beta-lactam
OKP-A-11	beta-lactam
OKP-A-12	beta-lactam
OKP-A-13	beta-lactam
OKP-A-14	beta-lactam
OKP-A-15	beta-lactam
OKP-A-16	beta-lactam
OKP-A-2	beta-lactam
OKP-A-3	beta-lactam
OKP-A-4	beta-lactam
OKP-A-5	beta-lactam
OKP-A-6	beta-lactam
OKP-A-7	beta-lactam
OKP-A-8	beta-lactam
OKP-A-9	beta-lactam
OKP-B-1	beta-lactam
OKP-B-10	beta-lactam
OKP-B-11	beta-lactam
OKP-B-12	beta-lactam
OKP-B-13	beta-lactam
OKP-B-17	beta-lactam
OKP-B-18	beta-lactam
OKP-B-19	beta-lactam
OKP-B-2	beta-lactam
OKP-B-20	beta-lactam
OKP-B-3	beta-lactam
OKP-B-4	beta-lactam
OKP-B-5	beta-lactam
OKP-B-6	beta-lactam
OKP-B-7	beta-lactam
OKP-B-8	beta-lactam
OKP-B-9	beta-lactam
OXA-1	beta-lactam
OXA-10	beta-lactam
OXA-100	beta-lactam
OXA-101	beta-lactam
OXA-104	beta-lactam
OXA-106	beta-lactam
OXA-107	beta-lactam
OXA-108	beta-lactam
OXA-109	beta-lactam
OXA-11	beta-lactam
OXA-110	beta-lactam
OXA-111	beta-lactam
OXA-112	beta-lactam
OXA-113	beta-lactam
OXA-114a	beta-lactam
OXA-115	beta-lactam
OXA-116	beta-lactam
OXA-117	beta-lactam
OXA-118	beta-lactam
OXA-119	beta-lactam
OXA-12	beta-lactam
OXA-120	beta-lactam
OXA-121	beta-lactam
OXA-128	beta-lactam
OXA-129	beta-lactam
OXA-13	beta-lactam
OXA-130	beta-lactam
OXA-131	beta-lactam
OXA-132	beta-lactam
OXA-133	beta-lactam
OXA-134	beta-lactam
OXA-136	beta-lactam
OXA-137	beta-lactam
OXA-138	beta-lactam
OXA-139	beta-lactam
OXA-14	beta-lactam
OXA-141	beta-lactam
OXA-142	beta-lactam
OXA-143	beta-lactam
OXA-144	beta-lactam
OXA-145	beta-lactam
OXA-146	beta-lactam
OXA-147	beta-lactam
OXA-148	beta-lactam
OXA-149	beta-lactam
OXA-15	beta-lactam
OXA-150	beta-lactam
OXA-16	beta-lactam
OXA-160	beta-lactam
OXA-161	beta-lactam
OXA-162	beta-lactam
OXA-163	beta-lactam
OXA-164	beta-lactam
OXA-165	beta-lactam
OXA-166	beta-lactam
OXA-167	beta-lactam
OXA-168	beta-lactam
OXA-169	beta-lactam
OXA-17	beta-lactam
OXA-170	beta-lactam
OXA-171	beta-lactam
OXA-172	beta-lactam
OXA-173	beta-lactam
OXA-174	beta-lactam
OXA-175	beta-lactam
OXA-176	beta-lactam
OXA-177	beta-lactam
OXA-178	beta-lactam
OXA-179	beta-lactam
OXA-18	beta-lactam
OXA-180	beta-lactam
OXA-181	beta-lactam
OXA-182	beta-lactam
OXA-183	beta-lactam
OXA-184	beta-lactam
OXA-19	beta-lactam
OXA-192	beta-lactam
OXA-194	beta-lactam
OXA-195	beta-lactam
OXA-196	beta-lactam
OXA-197	beta-lactam
OXA-198	beta-lactam
OXA-199	beta-lactam
OXA-2	beta-lactam
OXA-20	beta-lactam
OXA-200	beta-lactam
OXA-201	beta-lactam
OXA-202	beta-lactam
OXA-203	beta-lactam
OXA-204	beta-lactam
OXA-205	beta-lactam
OXA-206	beta-lactam
OXA-207	beta-lactam
OXA-208	beta-lactam
OXA-209	beta-lactam
OXA-21	beta-lactam
OXA-210	beta-lactam
OXA-211	beta-lactam
OXA-212	beta-lactam
OXA-213	beta-lactam
OXA-214	beta-lactam
OXA-215	beta-lactam
OXA-216	beta-lactam
OXA-217	beta-lactam
OXA-219	beta-lactam
OXA-22	beta-lactam
OXA-223	beta-lactam
OXA-224	beta-lactam
OXA-225	beta-lactam
OXA-226	beta-lactam
OXA-228	beta-lactam
OXA-229	beta-lactam
OXA-23	beta-lactam
OXA-230	beta-lactam
OXA-231	beta-lactam
OXA-232	beta-lactam
OXA-233	beta-lactam
OXA-235	beta-lactam
OXA-236	beta-lactam
OXA-237	beta-lactam
OXA-239	beta-lactam
OXA-24	beta-lactam
OXA-240	beta-lactam
OXA-241	beta-lactam
OXA-242	beta-lactam
OXA-243	beta-lactam
OXA-244	beta-lactam
OXA-245	beta-lactam
OXA-246	beta-lactam
OXA-247	beta-lactam
OXA-248	beta-lactam
OXA-249	beta-lactam
OXA-25	beta-lactam
OXA-250	beta-lactam
OXA-251	beta-lactam
OXA-253	beta-lactam
OXA-254	beta-lactam
OXA-255	beta-lactam
OXA-256	beta-lactam
OXA-257	beta-lactam
OXA-258	beta-lactam
OXA-26	beta-lactam
OXA-27	beta-lactam
OXA-278	beta-lactam
OXA-28	beta-lactam
OXA-29	beta-lactam
OXA-3	beta-lactam
OXA-309	beta-lactam
OXA-31	beta-lactam
OXA-312	beta-lactam
OXA-313	beta-lactam
OXA-314	beta-lactam
OXA-315	beta-lactam
OXA-316	beta-lactam
OXA-317	beta-lactam
OXA-32	beta-lactam
OXA-320	beta-lactam
OXA-322	beta-lactam
OXA-323	beta-lactam
OXA-324	beta-lactam
OXA-325	beta-lactam
OXA-326	beta-lactam
OXA-327	beta-lactam
OXA-328	beta-lactam
OXA-329	beta-lactam
OXA-33	beta-lactam
OXA-330	beta-lactam
OXA-331	beta-lactam
OXA-332	beta-lactam
OXA-333	beta-lactam
OXA-334	beta-lactam
OXA-335	beta-lactam
OXA-338	beta-lactam
OXA-34	beta-lactam
OXA-347	beta-lactam
OXA-348	beta-lactam
OXA-349	beta-lactam
OXA-35	beta-lactam
OXA-350	beta-lactam
OXA-351	beta-lactam
OXA-352	beta-lactam
OXA-353	beta-lactam
OXA-354	beta-lactam
OXA-355	beta-lactam
OXA-356	beta-lactam
OXA-357	beta-lactam
OXA-358	beta-lactam
OXA-359	beta-lactam
OXA-36	beta-lactam
OXA-360	beta-lactam
OXA-361	beta-lactam
OXA-362	beta-lactam
OXA-363	beta-lactam
OXA-365	beta-lactam
OXA-366	beta-lactam
OXA-368	beta-lactam
OXA-37	beta-lactam
OXA-370	beta-lactam
OXA-371	beta-lactam
OXA-374	beta-lactam
OXA-375	beta-lactam
OXA-376	beta-lactam
OXA-377	beta-lactam
OXA-378	beta-lactam
OXA-379	beta-lactam
OXA-380	beta-lactam
OXA-381	beta-lactam
OXA-382	beta-lactam
OXA-383	beta-lactam
OXA-384	beta-lactam
OXA-385	beta-lactam
OXA-386	beta-lactam
OXA-387	beta-lactam
OXA-388	beta-lactam
OXA-389	beta-lactam
OXA-390	beta-lactam
OXA-391	beta-lactam
OXA-397	beta-lactam
OXA-398	beta-lactam
OXA-4	beta-lactam
OXA-415	beta-lactam
OXA-418	beta-lactam
OXA-42	beta-lactam
OXA-420	beta-lactam
OXA-421	beta-lactam
OXA-422	beta-lactam
OXA-423	beta-lactam
OXA-424	beta-lactam
OXA-425	beta-lactam
OXA-426	beta-lactam
OXA-43	beta-lactam
OXA-435	beta-lactam
OXA-436	beta-lactam
OXA-45	beta-lactam
OXA-454	beta-lactam
OXA-46	beta-lactam
OXA-47	beta-lactam
OXA-48	beta-lactam
OXA-49	beta-lactam
OXA-5	beta-lactam
OXA-50	beta-lactam
OXA-51	beta-lactam
OXA-53	beta-lactam
OXA-535	beta-lactam
OXA-54	beta-lactam
OXA-55	beta-lactam
OXA-56	beta-lactam
OXA-57	beta-lactam
OXA-58	beta-lactam
OXA-59	beta-lactam
OXA-60	beta-lactam
OXA-61	beta-lactam
OXA-62	beta-lactam
OXA-63	beta-lactam
OXA-64	beta-lactam
OXA-65	beta-lactam
OXA-66	beta-lactam
OXA-67	beta-lactam
OXA-68	beta-lactam
OXA-69	beta-lactam
OXA-7	beta-lactam
OXA-70	beta-lactam
OXA-71	beta-lactam
OXA-72	beta-lactam
OXA-73	beta-lactam
OXA-74	beta-lactam
OXA-75	beta-lactam
OXA-76	beta-lactam
OXA-77	beta-lactam
OXA-78	beta-lactam
OXA-79	beta-lactam
OXA-80	beta-lactam
OXA-82	beta-lactam
OXA-83	beta-lactam
OXA-84	beta-lactam
OXA-85	beta-lactam
OXA-86	beta-lactam
OXA-87	beta-lactam
OXA-88	beta-lactam
OXA-89	beta-lactam
OXA-9	beta-lactam
OXA-90	beta-lactam
OXA-91	beta-lactam
OXA-92	beta-lactam
OXA-93	beta-lactam
OXA-94	beta-lactam
OXA-95	beta-lactam
OXA-96	beta-lactam
OXA-97	beta-lactam
OXA-98	beta-lactam
OXA-99	beta-lactam
OXY-1-1	beta-lactam
OXY-1-2	beta-lactam
OXY-1-3	beta-lactam
OXY-1-4	beta-lactam
OXY-1-6	beta-lactam
OXY-2-1	beta-lactam
OXY-2-10	beta-lactam
OXY-2-2	beta-lactam
OXY-2-3	beta-lactam
OXY-2-4	beta-lactam
OXY-2-5	beta-lactam
OXY-2-6	beta-lactam
OXY-2-7	beta-lactam
OXY-2-8	beta-lactam
OXY-2-9	beta-lactam
OXY-3-1	beta-lactam
OXY-4-1	beta-lactam
OXY-5-1	beta-lactam
OXY-5-2	beta-lactam
OXY-6-1	beta-lactam
OXY-6-2	beta-lactam
OXY-6-3	beta-lactam
OXY-6-4	beta-lactam
PC1 beta-lactamase (blaZ)	beta-lactam
PDC-1	beta-lactam
PDC-10	beta-lactam
PDC-2	beta-lactam
PDC-3	beta-lactam
PDC-4	beta-lactam
PDC-5	beta-lactam
PDC-6	beta-lactam
PDC-7	beta-lactam
PDC-73	beta-lactam
PDC-74	beta-lactam
PDC-75	beta-lactam
PDC-76	beta-lactam
PDC-77	beta-lactam
PDC-78	beta-lactam
PDC-79	beta-lactam
PDC-8	beta-lactam
PDC-80	beta-lactam
PDC-81	beta-lactam
PDC-82	beta-lactam
PDC-83	beta-lactam
PDC-84	beta-lactam
PDC-85	beta-lactam
PDC-86	beta-lactam
PDC-87	beta-lactam
PDC-88	beta-lactam
PDC-89	beta-lactam
PDC-9	beta-lactam
PDC-90	beta-lactam
PDC-91	beta-lactam
PDC-92	beta-lactam
PDC-93	beta-lactam
PEDO-1	beta-lactam
PEDO-2	beta-lactam
PEDO-3	beta-lactam
PER-1	beta-lactam
PER-2	beta-lactam
PER-3	beta-lactam
PER-4	beta-lactam
PER-5	beta-lactam
PER-6	beta-lactam
PER-7	beta-lactam
porin-OmpC	beta-lactam
r39 beta-lactamase	beta-lactam
RCP-1	beta-lactam
Rm3 beta-lactamase	beta-lactam
Rm3-beta-lactamase	beta-lactam
ROB-1	beta-lactam
RSA-1	beta-lactam
RSA-2	beta-lactam
Sed1 beta-lactamase	beta-lactam
Sed1-beta-lactamase	beta-lactam
SFB-1	beta-lactam
SFH-1	beta-lactam
SHV-1	beta-lactam
SHV-100	beta-lactam
SHV-101	beta-lactam
SHV-102	beta-lactam
SHV-103	beta-lactam
SHV-104	beta-lactam
SHV-105	beta-lactam
SHV-106	beta-lactam
SHV-107	beta-lactam
SHV-108	beta-lactam
SHV-109	beta-lactam
SHV-11	beta-lactam
SHV-110	beta-lactam
SHV-111	beta-lactam
SHV-112	beta-lactam
SHV-119	beta-lactam
SHV-12	beta-lactam
SHV-120	beta-lactam
SHV-121	beta-lactam
SHV-122	beta-lactam
SHV-123	beta-lactam
SHV-124	beta-lactam
SHV-125	beta-lactam
SHV-126	beta-lactam
SHV-127	beta-lactam
SHV-128	beta-lactam
SHV-129	beta-lactam
SHV-13	beta-lactam
SHV-133	beta-lactam
SHV-134	beta-lactam
SHV-135	beta-lactam
SHV-137	beta-lactam
SHV-14	beta-lactam
SHV-140	beta-lactam
SHV-141	beta-lactam
SHV-142	beta-lactam
SHV-143	beta-lactam
SHV-144	beta-lactam
SHV-145	beta-lactam
SHV-147	beta-lactam
SHV-148	beta-lactam
SHV-149	beta-lactam
SHV-15	beta-lactam
SHV-150	beta-lactam
SHV-151	beta-lactam
SHV-152	beta-lactam
SHV-153	beta-lactam
SHV-154	beta-lactam
SHV-155	beta-lactam
SHV-156	beta-lactam
SHV-157	beta-lactam
SHV-158	beta-lactam
SHV-159	beta-lactam
SHV-16	beta-lactam
SHV-160	beta-lactam
SHV-161	beta-lactam
SHV-162	beta-lactam
SHV-163	beta-lactam
SHV-164	beta-lactam
SHV-165	beta-lactam
SHV-167	beta-lactam
SHV-168	beta-lactam
SHV-172	beta-lactam
SHV-173	beta-lactam
SHV-178	beta-lactam
SHV-179	beta-lactam
SHV-18	beta-lactam
SHV-180	beta-lactam
SHV-182	beta-lactam
SHV-183	beta-lactam
SHV-185	beta-lactam
SHV-186	beta-lactam
SHV-187	beta-lactam
SHV-188	beta-lactam
SHV-189	beta-lactam
SHV-19	beta-lactam
SHV-2	beta-lactam
SHV-20	beta-lactam
SHV-21	beta-lactam
SHV-22	beta-lactam
SHV-23	beta-lactam
SHV-24	beta-lactam
SHV-25	beta-lactam
SHV-26	beta-lactam
SHV-27	beta-lactam
SHV-28	beta-lactam
SHV-29	beta-lactam
SHV-2A	beta-lactam
SHV-3	beta-lactam
SHV-30	beta-lactam
SHV-31	beta-lactam
SHV-32	beta-lactam
SHV-33	beta-lactam
SHV-34	beta-lactam
SHV-35	beta-lactam
SHV-36	beta-lactam
SHV-37	beta-lactam
SHV-38	beta-lactam
SHV-39	beta-lactam
SHV-40	beta-lactam
SHV-41	beta-lactam
SHV-42	beta-lactam
SHV-43	beta-lactam
SHV-44	beta-lactam
SHV-45	beta-lactam
SHV-46	beta-lactam
SHV-48	beta-lactam
SHV-49	beta-lactam
SHV-5	beta-lactam
SHV-50	beta-lactam
SHV-51	beta-lactam
SHV-52	beta-lactam
SHV-53	beta-lactam
SHV-55	beta-lactam
SHV-56	beta-lactam
SHV-57	beta-lactam
SHV-59	beta-lactam
SHV-6	beta-lactam
SHV-60	beta-lactam
SHV-61	beta-lactam
SHV-62	beta-lactam
SHV-63	beta-lactam
SHV-64	beta-lactam
SHV-65	beta-lactam
SHV-66	beta-lactam
SHV-67	beta-lactam
SHV-69	beta-lactam
SHV-7	beta-lactam
SHV-70	beta-lactam
SHV-71	beta-lactam
SHV-72	beta-lactam
SHV-73	beta-lactam
SHV-74	beta-lactam
SHV-75	beta-lactam
SHV-76	beta-lactam
SHV-77	beta-lactam
SHV-78	beta-lactam
SHV-79	beta-lactam
SHV-8	beta-lactam
SHV-80	beta-lactam
SHV-81	beta-lactam
SHV-82	beta-lactam
SHV-83	beta-lactam
SHV-84	beta-lactam
SHV-85	beta-lactam
SHV-86	beta-lactam
SHV-89	beta-lactam
SHV-9	beta-lactam
SHV-92	beta-lactam
SHV-93	beta-lactam
SHV-94	beta-lactam
SHV-95	beta-lactam
SHV-96	beta-lactam
SHV-97	beta-lactam
SHV-98	beta-lactam
SHV-99	beta-lactam
SIM-1-beta-lactamase	beta-lactam
SLB-1	beta-lactam
SMB-1-beta-lactamase	beta-lactam
SME-1	beta-lactam
SME-2	beta-lactam
SME-3	beta-lactam
SME-4	beta-lactam
SME-5	beta-lactam
SPG-1	beta-lactam
SPM-1	beta-lactam
SRT-1	beta-lactam
SRT-2	beta-lactam
TEM-1	beta-lactam
TEM-10	beta-lactam
TEM-101	beta-lactam
TEM-102	beta-lactam
TEM-104	beta-lactam
TEM-105	beta-lactam
TEM-106	beta-lactam
TEM-107	beta-lactam
TEM-108	beta-lactam
TEM-109	beta-lactam
TEM-11	beta-lactam
TEM-110	beta-lactam
TEM-111	beta-lactam
TEM-112	beta-lactam
TEM-113	beta-lactam
TEM-114	beta-lactam
TEM-115	beta-lactam
TEM-116	beta-lactam
TEM-117	beta-lactam
TEM-118	beta-lactam
TEM-12	beta-lactam
TEM-120	beta-lactam
TEM-121	beta-lactam
TEM-122	beta-lactam
TEM-123	beta-lactam
TEM-124	beta-lactam
TEM-125	beta-lactam
TEM-126	beta-lactam
TEM-127	beta-lactam
TEM-128	beta-lactam
TEM-129	beta-lactam
TEM-130	beta-lactam
TEM-131	beta-lactam
TEM-132	beta-lactam
TEM-133	beta-lactam
TEM-134	beta-lactam
TEM-135	beta-lactam
TEM-136	beta-lactam
TEM-137	beta-lactam
TEM-138	beta-lactam
TEM-139	beta-lactam
TEM-141	beta-lactam
TEM-142	beta-lactam
TEM-143	beta-lactam
TEM-144	beta-lactam
TEM-145	beta-lactam
TEM-146	beta-lactam
TEM-147	beta-lactam
TEM-148	beta-lactam
TEM-149	beta-lactam
TEM-15	beta-lactam
TEM-150	beta-lactam
TEM-151	beta-lactam
TEM-152	beta-lactam
TEM-153	beta-lactam
TEM-154	beta-lactam
TEM-155	beta-lactam
TEM-156	beta-lactam
TEM-157	beta-lactam
TEM-158	beta-lactam
TEM-159	beta-lactam
TEM-16	beta-lactam
TEM-160	beta-lactam
TEM-162	beta-lactam
TEM-163	beta-lactam
TEM-164	beta-lactam
TEM-166	beta-lactam
TEM-167	beta-lactam
TEM-168	beta-lactam
TEM-169	beta-lactam
TEM-17	beta-lactam
TEM-171	beta-lactam
TEM-176	beta-lactam
TEM-177	beta-lactam
TEM-178	beta-lactam
TEM-182	beta-lactam
TEM-183	beta-lactam
TEM-184	beta-lactam
TEM-185	beta-lactam
TEM-186	beta-lactam
TEM-187	beta-lactam
TEM-188	beta-lactam
TEM-189	beta-lactam
TEM-19	beta-lactam
TEM-190	beta-lactam
TEM-191	beta-lactam
TEM-192	beta-lactam
TEM-193	beta-lactam
TEM-194	beta-lactam
TEM-195	beta-lactam
TEM-196	beta-lactam
TEM-197	beta-lactam
TEM-198	beta-lactam
TEM-199	beta-lactam
TEM-2	beta-lactam
TEM-20	beta-lactam
TEM-201	beta-lactam
TEM-205	beta-lactam
TEM-206	beta-lactam
TEM-207	beta-lactam
TEM-208	beta-lactam
TEM-209	beta-lactam
TEM-21	beta-lactam
TEM-211	beta-lactam
TEM-213	beta-lactam
TEM-214	beta-lactam
TEM-215	beta-lactam
TEM-216	beta-lactam
TEM-217	beta-lactam
TEM-219	beta-lactam
TEM-22	beta-lactam
TEM-220	beta-lactam
TEM-24	beta-lactam
TEM-26	beta-lactam
TEM-28	beta-lactam
TEM-29	beta-lactam
TEM-3	beta-lactam
TEM-30	beta-lactam
TEM-33	beta-lactam
TEM-34	beta-lactam
TEM-4	beta-lactam
TEM-40	beta-lactam
TEM-42	beta-lactam
TEM-43	beta-lactam
TEM-45	beta-lactam
TEM-47	beta-lactam
TEM-48	beta-lactam
TEM-49	beta-lactam
TEM-52	beta-lactam
TEM-53	beta-lactam
TEM-54	beta-lactam
TEM-55	beta-lactam
TEM-57	beta-lactam
TEM-59	beta-lactam
TEM-6	beta-lactam
TEM-60	beta-lactam
TEM-63	beta-lactam
TEM-67	beta-lactam
TEM-68	beta-lactam
TEM-7	beta-lactam
TEM-70	beta-lactam
TEM-71	beta-lactam
TEM-72	beta-lactam
TEM-73	beta-lactam
TEM-75	beta-lactam
TEM-76	beta-lactam
TEM-77	beta-lactam
TEM-78	beta-lactam
TEM-79	beta-lactam
TEM-8	beta-lactam
TEM-80	beta-lactam
TEM-81	beta-lactam
TEM-82	beta-lactam
TEM-83	beta-lactam
TEM-84	beta-lactam
TEM-85	beta-lactam
TEM-86	beta-lactam
TEM-87	beta-lactam
TEM-88	beta-lactam
TEM-89	beta-lactam
TEM-90	beta-lactam
TEM-91	beta-lactam
TEM-92	beta-lactam
TEM-93	beta-lactam
TEM-94	beta-lactam
TEM-95	beta-lactam
TEM-96	beta-lactam
THIN-B-beta-lactamase	beta-lactam
TMB-1	beta-lactam
TMB-2	beta-lactam
TRU-1	beta-lactam
TUS-1 beta-lactamase	beta-lactam
VCC-1	beta-lactam
VEB-1	beta-lactam
VEB-1a	beta-lactam
VEB-1b	beta-lactam
VEB-2	beta-lactam
VEB-3	beta-lactam
VEB-4	beta-lactam
VEB-5	beta-lactam
VEB-6	beta-lactam
VEB-7	beta-lactam
VEB-8	beta-lactam
VEB-9	beta-lactam
Vibrio-cholerae-varG	beta-lactam
VIM-1	beta-lactam
VIM-10	beta-lactam
VIM-11	beta-lactam
VIM-12	beta-lactam
VIM-13	beta-lactam
VIM-14	beta-lactam
VIM-15	beta-lactam
VIM-16	beta-lactam
VIM-17	beta-lactam
VIM-18	beta-lactam
VIM-19	beta-lactam
VIM-2	beta-lactam
VIM-20	beta-lactam
VIM-23	beta-lactam
VIM-24	beta-lactam
VIM-25	beta-lactam
VIM-26	beta-lactam
VIM-27	beta-lactam
VIM-28	beta-lactam
VIM-29	beta-lactam
VIM-3	beta-lactam
VIM-30	beta-lactam
VIM-31	beta-lactam
VIM-32	beta-lactam
VIM-33	beta-lactam
VIM-34	beta-lactam
VIM-35	beta-lactam
VIM-36	beta-lactam
VIM-37	beta-lactam
VIM-38	beta-lactam
VIM-39	beta-lactam
VIM-4	beta-lactam
VIM-42	beta-lactam
VIM-43	beta-lactam
VIM-5	beta-lactam
VIM-6	beta-lactam
VIM-7	beta-lactam
VIM-8	beta-lactam
VIM-9	beta-lactam
y56 beta-lactamase	beta-lactam
y56-beta-lactamase	beta-lactam
ACI-1	beta-lactam
BJP-1 beta-lactamase	beta-lactam
Burkholderia pseudomallei Omp38	beta-lactam
Escherichia-coli-ampC	beta-lactam
IMI-1	beta-lactam
Escherichia coli EF-Tu mutants conferring resistance to Enacyloxin IIa	elfamycin
Escherichia coli EF-Tu mutants conferring resistance to kirromycin	elfamycin
Escherichia coli EF-Tu mutants conferring resistance to Pulvomycin	elfamycin
facT	elfamycin
Escherichia coli CyaA with mutation conferring resistance to fosfomycin	fosfomycin
Escherichia coli GlpT with mutation conferring resistance to fosfomycin	fosfomycin
Escherichia coli murA with mutation conferring resistance to fosfomycin	fosfomycin
Escherichia coli PtsI with mutation conferring resistance to fosfomycin	fosfomycin
Escherichia coli UhpA with mutation conferring resistance to fosfomycin	fosfomycin
Escherichia coli UhpT with mutation conferring resistance to fosfomycin	fosfomycin
Mycobacterium tuberculosis intrinsic murA conferring resistance to fosfomycin	fosfomycin
Chlamydia trachomatis intrinsic murA conferring resistance to fosfomycin	fosfomycin
Chlamydia-trachomatis-intrinsic-murA-conferring-resistance-to-fosfomycin	fosfomycin
FomA	fosfomycin
FomB	fosfomycin
fosA	fosfomycin
FosA2	fosfomycin
FosA3	fosfomycin
FosA4	fosfomycin
FosA5	fosfomycin
FosA6	fosfomycin
FosA7	fosfomycin
FosB	fosfomycin
FosB3	fosfomycin
FosC	fosfomycin
FosC2	fosfomycin
FosK	fosfomycin
FosX	fosfomycin
Borrelia burgdorferi murA with mutation conferring resistance to fosfomycin	fosfomycin
vanRA	glycopeptide
vanRB	glycopeptide
vanRC	glycopeptide
vanRD	glycopeptide
vanRE	glycopeptide
vanRF	glycopeptide
vanRG	glycopeptide
vanRI	glycopeptide
vanRL	glycopeptide
vanRM	glycopeptide
vanRN	glycopeptide
vanRO	glycopeptide
vanSA	glycopeptide
vanSB	glycopeptide
vanSC	glycopeptide
vanSD	glycopeptide
vanSE	glycopeptide
vanSF	glycopeptide
vanSG	glycopeptide
vanSI	glycopeptide
vanSL	glycopeptide
vanSM	glycopeptide
vanSN	glycopeptide
vanSO	glycopeptide
D-Ala-D-Ala ligase	glycopeptide
vanA	glycopeptide
vanB	glycopeptide
vanC	glycopeptide
vanD	glycopeptide
vanE	glycopeptide
vanF	glycopeptide
vanG	glycopeptide
vanHA	glycopeptide
vanHB	glycopeptide
vanHD	glycopeptide
vanHF	glycopeptide
vanHM	glycopeptide
vanHO	glycopeptide
vanI	glycopeptide
vanJ	glycopeptide
vanKI	glycopeptide
vanL	glycopeptide
vanM	glycopeptide
vanN	glycopeptide
vanO	glycopeptide
vanTC	glycopeptide
vanTE	glycopeptide
vanTG	glycopeptide
vanTmL	glycopeptide
vanTN	glycopeptide
vanTrL	glycopeptide
vanUG	glycopeptide
vanVB	glycopeptide
vanWB	glycopeptide
vanWG	glycopeptide
vanWI	glycopeptide
vanXA	glycopeptide
vanXB	glycopeptide
vanXD	glycopeptide
vanXF	glycopeptide
vanXI	glycopeptide
vanXM	glycopeptide
vanXO	glycopeptide
vanXYC	glycopeptide
vanXYE	glycopeptide
vanXYG	glycopeptide
vanXYL	glycopeptide
vanXYN	glycopeptide
vanYA	glycopeptide
vanYB	glycopeptide
vanYD	glycopeptide
vanYF	glycopeptide
vanYG1	glycopeptide
vanYM	glycopeptide
vanZA	glycopeptide
vanZF	glycopeptide
Bacillus Cluster A intrinsic mph	mls
Bacillus Cluster B intrinsic mph	mls
mgtA	mls
oleB	mls
oleC	mls
oleD	mls
oleI	mls
Bacillus-Cluster-A-intrinsic-mph	mls
carA	mls
chrB	mls
EreA	mls
EreA2	mls
EreB	mls
Erm(30)	mls
Erm(31)	mls
Erm(33)	mls
Erm(34)	mls
Erm(35)	mls
Erm(36)	mls
Erm(37)	mls
Erm(38)	mls
Erm(39)	mls
Erm(41)	mls
Erm(42)	mls
Erm(43)	mls
erm(44)	mls
Erm(47)	mls
ErmA	mls
ErmB	mls
ErmC	mls
ErmD	mls
ErmE	mls
ErmF	mls
ErmG	mls
ErmH	mls
ErmN	mls
ErmO	mls
ErmQ	mls
ErmR	mls
ErmS	mls
ErmT	mls
ErmU	mls
ErmV	mls
ErmW	mls
ErmX	mls
ErmY	mls
gimA	mls
linG	mls
LlmA-23S-ribosomal-RNA-methyltransferase	mls
lmrA	mls
lmrB	mls
lmrC	mls
lmrD	mls
lmrP	mls
lnuA	mls
lnuB	mls
lnuC	mls
lnuD	mls
lnuE	mls
lnuF	mls
lnuG	mls
LpeA	mls
LpeB	mls
macA	mls
macB	mls
mefA	mls
mefB	mls
mefC	mls
mefE	mls
mel	mls
mphA	mls
mphB	mls
mphC	mls
mphD	mls
mphE	mls
mphG	mls
mphI	mls
Mrx	mls
msrA	mls
msrB	mls
msrC	mls
msrE	mls
myrA	mls
RlmA(II)	mls
srmB	mls
tlrB conferring tylosin resistance	mls
tlrB-conferring-tylosin-resistance	mls
tlrC	mls
vatA	mls
vatB	mls
vatC	mls
vatD	mls
vatE	mls
vatF	mls
vatH	mls
VatI	mls
VgbA	mls
VgbB	mls
VgbC	mls
LlmA 23S ribosomal RNA methyltransferase	mls
Enterobacter cloacae acrA	multidrug
Enterobacter cloacae rob	multidrug
Escherichia coli acrA	multidrug
Escherichia coli acrR with mutation conferring multidrug antibiotic resistance	multidrug
Escherichia coli CpxR	multidrug
Escherichia coli emrE	multidrug
Escherichia coli LamB	multidrug
Escherichia coli marR mutant conferring antibiotic resistance	multidrug
Escherichia coli mdfA	multidrug
Escherichia coli MipA	multidrug
Escherichia coli rob	multidrug
Escherichia coli soxR with mutation conferring antibiotic resistance	multidrug
Escherichia coli soxS with mutation conferring antibiotic resistance	multidrug
Klebsiella pneumoniae acrA	multidrug
Klebsiella pneumoniae acrR with mutation conferring multidrug antibiotic resistance	multidrug
Morganella morganii gyrB conferring resistance to fluoroquinolone	multidrug
Mycobacterium leprae rpoB mutations conferring resistance to rifampicin	multidrug
Mycobacterium tuberculosis gyrA conferring resistance to fluoroquinolones	multidrug
Mycobacterium tuberculosis gyrB mutant conferring resistance to fluoroquinolone	multidrug
Mycobacterium tuberculosis kasA mutant conferring resistance to isoniazid	multidrug
Mycobacterium tuberculosis rpoB mutants conferring resistance to rifampicin	multidrug
nalC	multidrug
nalD	multidrug
OprM	multidrug
ramA	multidrug
Serratia marcescens Omp1	multidrug
Serratia-marcescens-Omp1	multidrug
smeA	multidrug
smeB	multidrug
smeC	multidrug
smeD	multidrug
smeE	multidrug
smeF	multidrug
smeR	multidrug
smeS	multidrug
Type A NfxB	multidrug
abcA	multidrug
abeS	multidrug
acrB	multidrug
acrE	multidrug
acrF	multidrug
adeF	multidrug
adeG	multidrug
adeH	multidrug
adeI	multidrug
adeJ	multidrug
adeK	multidrug
adeL	multidrug
adeN	multidrug
ArmR	multidrug
AxyX	multidrug
AxyY	multidrug
AxyZ	multidrug
bmr	multidrug
ceoA	multidrug
ceoB	multidrug
cfrA	multidrug
cfrC	multidrug
cipA	multidrug
clbA	multidrug
clbB	multidrug
clbC	multidrug
cmeA	multidrug
cmeB	multidrug
cmeC	multidrug
cmeR	multidrug
eatAv	multidrug
efmA	multidrug
efpA	multidrug
efrA	multidrug
efrB	multidrug
emeA	multidrug
emrA	multidrug
emrB	multidrug
emrD	multidrug
emrK	multidrug
emrR	multidrug
emrY	multidrug
Enterobacter aerogenes acrR with mutation conferring multidrug antibiotic resistance	multidrug
Enterobacter-cloacae-acrA	multidrug
Escherichia-coli-acrA	multidrug
Escherichia-coli-emrE	multidrug
Escherichia-coli-LamB	multidrug
Escherichia-coli-mdfA	multidrug
Escherichia-coli-MipA	multidrug
evgA	multidrug
evgS	multidrug
gadW	multidrug
gadX	multidrug
golS	multidrug
hmrM	multidrug
H-NS	multidrug
hp1181	multidrug
hp1184	multidrug
Klebsiella-pneumoniae-acrA	multidrug
lsaA	multidrug
lsaB	multidrug
lsaC	multidrug
lsaE	multidrug
marA	multidrug
mdsA	multidrug
mdsB	multidrug
mdsC	multidrug
mdtA	multidrug
mdtB	multidrug
mdtC	multidrug
mdtE	multidrug
mdtF	multidrug
mdtG	multidrug
mdtH	multidrug
mdtK	multidrug
mdtM	multidrug
mdtN	multidrug
mdtO	multidrug
mdtP	multidrug
mepA	multidrug
mepR	multidrug
MexA	multidrug
MexB	multidrug
MexC	multidrug
MexD	multidrug
MexE	multidrug
MexF	multidrug
mexG	multidrug
mexH	multidrug
mexI	multidrug
mexJ	multidrug
mexK	multidrug
mexL	multidrug
mexM	multidrug
mexN	multidrug
mexP	multidrug
mexQ	multidrug
mexR	multidrug
MexS	multidrug
MexT	multidrug
mexV	multidrug
mexW	multidrug
mexX	multidrug
mexY	multidrug
mexZ	multidrug
mgrA	multidrug
mgrB	multidrug
msbA	multidrug
mtrA	multidrug
mtrC	multidrug
mtrD	multidrug
mtrE	multidrug
mtrR	multidrug
MuxA	multidrug
MuxB	multidrug
MuxC	multidrug
MvaT	multidrug
opcM	multidrug
OpmB	multidrug
opmD	multidrug
opmE	multidrug
oprA	multidrug
OprJ	multidrug
OprN	multidrug
OprZ	multidrug
oqxA	multidrug
oqxB	multidrug
PmpM	multidrug
Pseudomonas-aeruginosa-CpxR	multidrug
Pseudomonas-aeruginosa-emrE	multidrug
[truncated: 475 more rows]

## Sheet: Supplementary Data 2
Antibiotic Resistance Gene	Clinically relevant?
CARB-1	yes
CARB-10	yes
CARB-12	yes
CARB-14	yes
CARB-16	yes
CARB-17	yes
CARB-18	yes
CARB-19	yes
CARB-2	yes
CARB-20	yes
CARB-21	yes
CARB-22	yes
CARB-23	yes
CARB-3	yes
CARB-4	yes
CARB-5	yes
CARB-6	yes
CARB-7	yes
CARB-8	yes
CARB-9	yes
CTX-M-1	yes
CTX-M-10	yes
CTX-M-100	yes
CTX-M-101	yes
CTX-M-102	yes
CTX-M-103	yes
CTX-M-104	yes
CTX-M-105	yes
CTX-M-106	yes
CTX-M-107	yes
CTX-M-108	yes
CTX-M-109	yes
CTX-M-11	yes
CTX-M-110	yes
CTX-M-111	yes
CTX-M-112	yes
CTX-M-113	yes
CTX-M-114	yes
CTX-M-115	yes
CTX-M-116	yes
CTX-M-117	yes
CTX-M-12	yes
CTX-M-121	yes
CTX-M-122	yes
CTX-M-123	yes
CTX-M-124	yes
CTX-M-125	yes
CTX-M-126	yes
CTX-M-129	yes
CTX-M-13	yes
CTX-M-130	yes
CTX-M-131	yes
CTX-M-132	yes
CTX-M-134	yes
CTX-M-136	yes
CTX-M-137	yes
CTX-M-139	yes
CTX-M-14	yes
CTX-M-141	yes
CTX-M-142	yes
CTX-M-144	yes
CTX-M-147	yes
CTX-M-148	yes
CTX-M-15	yes
CTX-M-151	yes
CTX-M-152	yes
CTX-M-155	yes
CTX-M-156	yes
CTX-M-157	yes
CTX-M-158	yes
CTX-M-159	yes
CTX-M-16	yes
CTX-M-160	yes
CTX-M-17	yes
CTX-M-19	yes
CTX-M-2	yes
CTX-M-20	yes
CTX-M-21	yes
CTX-M-22	yes
CTX-M-23	yes
CTX-M-24	yes
CTX-M-25	yes
CTX-M-26	yes
CTX-M-27	yes
CTX-M-28	yes
CTX-M-29	yes
CTX-M-3	yes
CTX-M-30	yes
CTX-M-31	yes
CTX-M-32	yes
CTX-M-33	yes
CTX-M-34	yes
CTX-M-35	yes
CTX-M-36	yes
CTX-M-37	yes
CTX-M-38	yes
CTX-M-39	yes
CTX-M-4	yes
CTX-M-40	yes
CTX-M-41	yes
CTX-M-42	yes
CTX-M-43	yes
CTX-M-44	yes
CTX-M-45	yes
CTX-M-46	yes
CTX-M-47	yes
CTX-M-48	yes
CTX-M-49	yes
CTX-M-5	yes
CTX-M-50	yes
CTX-M-51	yes
CTX-M-52	yes
CTX-M-53	yes
CTX-M-54	yes
CTX-M-55	yes
CTX-M-56	yes
CTX-M-58	yes
CTX-M-59	yes
CTX-M-6	yes
CTX-M-60	yes
CTX-M-61	yes
CTX-M-62	yes
CTX-M-63	yes
CTX-M-64	yes
CTX-M-65	yes
CTX-M-66	yes
CTX-M-67	yes
CTX-M-68	yes
CTX-M-69	yes
CTX-M-7	yes
CTX-M-71	yes
CTX-M-72	yes
CTX-M-74	yes
CTX-M-75	yes
CTX-M-76	yes
CTX-M-77	yes
CTX-M-78	yes
CTX-M-79	yes
CTX-M-8	yes
CTX-M-80	yes
CTX-M-81	yes
CTX-M-82	yes
CTX-M-83	yes
CTX-M-84	yes
CTX-M-85	yes
CTX-M-86	yes
CTX-M-87	yes
CTX-M-88	yes
CTX-M-89	yes
CTX-M-9	yes
CTX-M-90	yes
CTX-M-91	yes
CTX-M-92	yes
CTX-M-93	yes
CTX-M-94	yes
CTX-M-95	yes
CTX-M-96	yes
CTX-M-98	yes
CTX-M-99	yes
GES-1	yes
GES-10	yes
GES-11	yes
GES-12	yes
GES-13	yes
GES-14	yes
GES-15	yes
GES-16	yes
GES-17	yes
GES-18	yes
GES-19	yes
GES-2	yes
GES-20	yes
GES-21	yes
GES-22	yes
GES-23	yes
GES-24	yes
GES-26	yes
GES-3	yes
GES-4	yes
GES-5	yes
GES-6	yes
GES-7	yes
GES-8	yes
GES-9	yes
IMP-1	yes
IMP-10	yes
IMP-11	yes
IMP-12	yes
IMP-13	yes
IMP-14	yes
IMP-15	yes
IMP-16	yes
IMP-18	yes
IMP-19	yes
IMP-2	yes
IMP-20	yes
IMP-21	yes
IMP-22	yes
IMP-24	yes
IMP-25	yes
IMP-26	yes
IMP-27	yes
IMP-28	yes
IMP-29	yes
IMP-3	yes
IMP-30	yes
IMP-31	yes
IMP-32	yes
IMP-33	yes
IMP-34	yes
IMP-35	yes
IMP-37	yes
IMP-38	yes
IMP-4	yes
IMP-40	yes
IMP-41	yes
IMP-42	yes
IMP-43	yes
IMP-44	yes
IMP-45	yes
IMP-47	yes
IMP-48	yes
IMP-5	yes
IMP-51	yes
IMP-6	yes
IMP-7	yes
IMP-8	yes
IMP-9	yes
KPC-10	yes
KPC-11	yes
KPC-12	yes
KPC-13	yes
KPC-14	yes
KPC-15	yes
KPC-16	yes
KPC-17	yes
KPC-19	yes
KPC-2	yes
KPC-22	yes
KPC-3	yes
KPC-4	yes
KPC-5	yes
KPC-6	yes
KPC-7	yes
KPC-8	yes
KPC-9	yes
MCR-1	yes
mecA	yes
NDM-1	yes
NDM-10	yes
NDM-12	yes
NDM-13	yes
NDM-14	yes
NDM-17	yes
NDM-2	yes
NDM-3	yes
NDM-4	yes
NDM-5	yes
NDM-6	yes
NDM-7	yes
NDM-8	yes
NDM-9	yes
OXA-1	yes
OXA-10	yes
OXA-100	yes
OXA-101	yes
OXA-104	yes
OXA-106	yes
OXA-107	yes
OXA-108	yes
OXA-109	yes
OXA-11	yes
OXA-110	yes
OXA-111	yes
OXA-112	yes
OXA-113	yes
OXA-114a	yes
OXA-115	yes
OXA-116	yes
OXA-117	yes
OXA-118	yes
OXA-119	yes
OXA-12	yes
OXA-120	yes
OXA-121	yes
OXA-128	yes
OXA-129	yes
OXA-13	yes
OXA-130	yes
OXA-131	yes
OXA-132	yes
OXA-133	yes
OXA-134	yes
OXA-136	yes
OXA-137	yes
OXA-138	yes
OXA-139	yes
OXA-14	yes
OXA-141	yes
OXA-142	yes
OXA-143	yes
OXA-144	yes
OXA-145	yes
OXA-146	yes
OXA-147	yes
OXA-148	yes
OXA-149	yes
OXA-15	yes
OXA-150	yes
OXA-16	yes
OXA-160	yes
OXA-161	yes
OXA-162	yes
OXA-163	yes
OXA-164	yes
OXA-165	yes
OXA-166	yes
OXA-167	yes
OXA-168	yes
OXA-169	yes
OXA-17	yes
OXA-170	yes
OXA-171	yes
OXA-172	yes
OXA-173	yes
OXA-174	yes
OXA-175	yes
OXA-176	yes
OXA-177	yes
OXA-178	yes
OXA-179	yes
OXA-18	yes
OXA-180	yes
OXA-181	yes
OXA-182	yes
OXA-183	yes
OXA-184	yes
OXA-19	yes
OXA-192	yes
OXA-194	yes
OXA-195	yes
OXA-196	yes
OXA-197	yes
OXA-198	yes
OXA-199	yes
OXA-2	yes
OXA-20	yes
OXA-200	yes
OXA-201	yes
OXA-202	yes
OXA-203	yes
OXA-204	yes
OXA-205	yes
OXA-206	yes
OXA-207	yes
OXA-208	yes
OXA-209	yes
OXA-21	yes
OXA-210	yes
OXA-211	yes
OXA-212	yes
OXA-213	yes
OXA-214	yes
OXA-215	yes
OXA-216	yes
OXA-217	yes
OXA-219	yes
OXA-22	yes
OXA-223	yes
OXA-224	yes
OXA-225	yes
OXA-226	yes
OXA-228	yes
OXA-229	yes
OXA-23	yes
OXA-230	yes
OXA-231	yes
OXA-232	yes
OXA-233	yes
OXA-235	yes
OXA-236	yes
OXA-237	yes
OXA-239	yes
OXA-24	yes
OXA-240	yes
OXA-241	yes
OXA-242	yes
OXA-243	yes
OXA-244	yes
OXA-245	yes
OXA-246	yes
OXA-247	yes
OXA-248	yes
OXA-249	yes
OXA-25	yes
OXA-250	yes
OXA-251	yes
OXA-253	yes
OXA-254	yes
OXA-255	yes
OXA-256	yes
OXA-257	yes
OXA-258	yes
OXA-26	yes
OXA-27	yes
OXA-278	yes
OXA-28	yes
OXA-29	yes
OXA-3	yes
OXA-309	yes
OXA-31	yes
OXA-312	yes
OXA-313	yes
OXA-314	yes
OXA-315	yes
OXA-316	yes
OXA-317	yes
OXA-32	yes
OXA-320	yes
OXA-322	yes
OXA-323	yes
OXA-324	yes
OXA-325	yes
OXA-326	yes
OXA-327	yes
OXA-328	yes
OXA-329	yes
OXA-33	yes
OXA-330	yes
OXA-331	yes
OXA-332	yes
OXA-333	yes
OXA-334	yes
OXA-335	yes
OXA-338	yes
OXA-34	yes
OXA-347	yes
OXA-348	yes
OXA-349	yes
OXA-35	yes
OXA-350	yes
OXA-351	yes
OXA-352	yes
OXA-353	yes
OXA-354	yes
OXA-355	yes
OXA-356	yes
OXA-357	yes
OXA-358	yes
OXA-359	yes
OXA-36	yes
OXA-360	yes
OXA-361	yes
OXA-362	yes
OXA-363	yes
OXA-365	yes
OXA-366	yes
OXA-368	yes
OXA-37	yes
OXA-370	yes
OXA-371	yes
OXA-374	yes
OXA-375	yes
OXA-376	yes
OXA-377	yes
OXA-378	yes
OXA-379	yes
OXA-380	yes
OXA-381	yes
OXA-382	yes
OXA-383	yes
OXA-384	yes
OXA-385	yes
OXA-386	yes
OXA-387	yes
OXA-388	yes
OXA-389	yes
OXA-390	yes
OXA-391	yes
OXA-397	yes
OXA-398	yes
OXA-4	yes
OXA-415	yes
OXA-418	yes
OXA-42	yes
OXA-420	yes
OXA-421	yes
OXA-422	yes
OXA-423	yes
OXA-424	yes
OXA-425	yes
OXA-426	yes
OXA-43	yes
OXA-435	yes
OXA-45	yes
OXA-454	yes
OXA-46	yes
OXA-47	yes
OXA-48	yes
OXA-49	yes
OXA-5	yes
OXA-50	yes
OXA-51	yes
OXA-53	yes
OXA-54	yes
OXA-55	yes
OXA-56	yes
OXA-57	yes
OXA-58	yes
OXA-59	yes
OXA-60	yes
OXA-61	yes
OXA-62	yes
OXA-63	yes
OXA-64	yes
OXA-65	yes
OXA-66	yes
OXA-67	yes
OXA-68	yes
OXA-69	yes
OXA-7	yes
OXA-70	yes
OXA-71	yes
OXA-72	yes
OXA-73	yes
OXA-74	yes
OXA-75	yes
OXA-76	yes
OXA-77	yes
OXA-78	yes
OXA-79	yes
OXA-80	yes
OXA-82	yes
OXA-83	yes
OXA-84	yes
OXA-85	yes
OXA-86	yes
OXA-87	yes
OXA-88	yes
OXA-89	yes
OXA-9	yes
OXA-90	yes
OXA-91	yes
OXA-92	yes
OXA-93	yes
OXA-94	yes
OXA-95	yes
OXA-96	yes
OXA-97	yes
OXA-98	yes
OXA-99	yes
QnrA1	yes
QnrA2	yes
QnrA3	yes
QnrA4	yes
QnrA5	yes
QnrA6	yes
QnrA7	yes
QnrS1	yes
QnrS2	yes
QnrS3	yes
QnrS4	yes
QnrS5	yes
QnrS6	yes
QnrS7	yes
QnrS8	yes
QnrS9	yes
SHV-1	yes
SHV-100	yes
SHV-101	yes
SHV-102	yes
SHV-103	yes
SHV-104	yes
SHV-105	yes
SHV-106	yes
SHV-107	yes
SHV-108	yes
SHV-109	yes
SHV-11	yes
SHV-110	yes
SHV-111	yes
SHV-112	yes
SHV-119	yes
SHV-12	yes
SHV-120	yes
SHV-121	yes
SHV-122	yes
SHV-123	yes
SHV-124	yes
SHV-125	yes
SHV-126	yes
SHV-127	yes
SHV-128	yes
SHV-129	yes
SHV-13	yes
SHV-133	yes
SHV-134	yes
SHV-135	yes
SHV-137	yes
SHV-14	yes
SHV-140	yes
SHV-141	yes
SHV-142	yes
SHV-143	yes
SHV-144	yes
SHV-145	yes
SHV-147	yes
SHV-148	yes
SHV-149	yes
SHV-15	yes
SHV-150	yes
SHV-151	yes
SHV-152	yes
SHV-153	yes
SHV-154	yes
SHV-155	yes
SHV-156	yes
SHV-157	yes
SHV-158	yes
SHV-159	yes
SHV-16	yes
SHV-160	yes
SHV-161	yes
SHV-162	yes
SHV-163	yes
SHV-164	yes
SHV-165	yes
SHV-167	yes
SHV-168	yes
SHV-172	yes
SHV-173	yes
SHV-178	yes
SHV-179	yes
SHV-18	yes
SHV-180	yes
SHV-181	yes
SHV-182	yes
SHV-183	yes
SHV-185	yes
SHV-186	yes
SHV-187	yes
SHV-188	yes
SHV-189	yes
SHV-19	yes
SHV-2	yes
SHV-20	yes
SHV-21	yes
SHV-22	yes
SHV-23	yes
SHV-24	yes
SHV-25	yes
SHV-26	yes
SHV-27	yes
SHV-28	yes
SHV-29	yes
SHV-2A	yes
SHV-3	yes
SHV-30	yes
SHV-31	yes
SHV-32	yes
SHV-33	yes
SHV-34	yes
SHV-35	yes
SHV-36	yes
SHV-37	yes
SHV-38	yes
SHV-39	yes
SHV-40	yes
SHV-41	yes
SHV-42	yes
SHV-43	yes
SHV-44	yes
SHV-45	yes
SHV-46	yes
SHV-48	yes
SHV-49	yes
SHV-5	yes
SHV-50	yes
SHV-51	yes
SHV-52	yes
SHV-53	yes
SHV-55	yes
SHV-56	yes
SHV-57	yes
SHV-59	yes
SHV-6	yes
SHV-60	yes
SHV-61	yes
SHV-62	yes
SHV-63	yes
SHV-64	yes
SHV-65	yes
SHV-66	yes
SHV-67	yes
SHV-69	yes
SHV-7	yes
SHV-70	yes
SHV-71	yes
SHV-72	yes
SHV-73	yes
SHV-74	yes
SHV-75	yes
SHV-76	yes
SHV-77	yes
SHV-78	yes
SHV-79	yes
SHV-8	yes
SHV-80	yes
SHV-81	yes
SHV-82	yes
SHV-83	yes
SHV-84	yes
SHV-85	yes
SHV-86	yes
SHV-89	yes
SHV-9	yes
SHV-92	yes
SHV-93	yes
SHV-94	yes
SHV-95	yes
SHV-96	yes
SHV-97	yes
SHV-98	yes
SHV-99	yes
TEM-1	yes
TEM-10	yes
TEM-101	yes
TEM-102	yes
TEM-104	yes
TEM-105	yes
TEM-106	yes
TEM-107	yes
TEM-108	yes
TEM-109	yes
TEM-11	yes
TEM-110	yes
TEM-111	yes
TEM-112	yes
TEM-113	yes
TEM-114	yes
TEM-115	yes
TEM-116	yes
TEM-117	yes
TEM-118	yes
TEM-12	yes
TEM-120	yes
TEM-121	yes
TEM-122	yes
TEM-123	yes
TEM-124	yes
TEM-125	yes
TEM-126	yes
TEM-127	yes
TEM-128	yes
TEM-129	yes
TEM-130	yes
TEM-131	yes
TEM-132	yes
TEM-133	yes
TEM-134	yes
TEM-135	yes
TEM-136	yes
TEM-137	yes
TEM-138	yes
TEM-139	yes
TEM-141	yes
TEM-142	yes
TEM-143	yes
TEM-144	yes
TEM-145	yes
TEM-146	yes
TEM-147	yes
TEM-148	yes
TEM-149	yes
TEM-15	yes
TEM-150	yes
TEM-151	yes
TEM-152	yes
TEM-153	yes
TEM-154	yes
TEM-155	yes
TEM-156	yes
TEM-157	yes
TEM-158	yes
TEM-159	yes
TEM-16	yes
TEM-160	yes
TEM-162	yes
TEM-163	yes
TEM-164	yes
TEM-166	yes
TEM-167	yes
TEM-168	yes
TEM-169	yes
TEM-17	yes
TEM-171	yes
TEM-176	yes
TEM-177	yes
TEM-178	yes
TEM-182	yes
TEM-183	yes
TEM-184	yes
TEM-185	yes
TEM-186	yes
TEM-187	yes
TEM-188	yes
TEM-189	yes
TEM-19	yes
TEM-190	yes
TEM-191	yes
TEM-192	yes
TEM-193	yes
TEM-194	yes
TEM-195	yes
TEM-196	yes
TEM-197	yes
TEM-198	yes
TEM-199	yes
TEM-2	yes
TEM-20	yes
TEM-201	yes
TEM-205	yes
TEM-206	yes
TEM-207	yes
TEM-208	yes
TEM-209	yes
TEM-21	yes
TEM-211	yes
TEM-213	yes
TEM-214	yes
TEM-215	yes
TEM-216	yes
TEM-217	yes
TEM-219	yes
TEM-22	yes
TEM-220	yes
TEM-24	yes
TEM-26	yes
TEM-28	yes
TEM-29	yes
TEM-3	yes
TEM-30	yes
TEM-33	yes
TEM-34	yes
TEM-4	yes
TEM-40	yes
TEM-42	yes
TEM-43	yes
TEM-45	yes
TEM-47	yes
TEM-48	yes
TEM-49	yes
TEM-52	yes
TEM-53	yes
TEM-54	yes
TEM-55	yes
TEM-57	yes
TEM-59	yes
TEM-6	yes
TEM-60	yes
TEM-63	yes
TEM-67	yes
TEM-68	yes
TEM-7	yes
TEM-70	yes
TEM-71	yes
TEM-72	yes
TEM-73	yes
TEM-75	yes
TEM-76	yes
TEM-77	yes
TEM-78	yes
TEM-79	yes
TEM-8	yes
TEM-80	yes
TEM-81	yes
TEM-82	yes
TEM-83	yes
TEM-84	yes
TEM-85	yes
TEM-86	yes
TEM-87	yes
TEM-88	yes
TEM-89	yes
TEM-90	yes
TEM-91	yes
TEM-92	yes
TEM-93	yes
TEM-94	yes
TEM-95	yes
TEM-96	yes
vanA	yes
VIM-1	yes
VIM-10	yes
VIM-11	yes
VIM-12	yes
VIM-13	yes
VIM-14	yes
VIM-15	yes
VIM-16	yes
VIM-17	yes
VIM-18	yes
VIM-19	yes
VIM-2	yes
VIM-20	yes
VIM-23	yes
VIM-24	yes
VIM-25	yes
VIM-26	yes
VIM-27	yes
VIM-28	yes
VIM-29	yes
VIM-3	yes
VIM-30	yes
VIM-31	yes
VIM-32	yes
VIM-33	yes
VIM-34	yes
VIM-35	yes
VIM-36	yes
VIM-37	yes
VIM-38	yes
VIM-39	yes
VIM-4	yes
VIM-42	yes
VIM-43	yes
VIM-5	yes
VIM-6	yes
VIM-7	yes
VIM-8	yes
VIM-9	yes

## Sheet: Supplementary Data 3
Antibiotic Resistance Gene	Sample	Month	Process	Species	Index	Mobile Genetic Element (MGE)	MGEtype	Resistance Mechanism	Resistance Class
aadA6	18_AUG_FE	AUG	FE	Pseudomonas aeruginosa	WP_076611809.1	IS110_family_transposase_ISPa34_[Pseudomonas_aeruginosa]	transposase	antibiotic inactivation	aminoglycoside
aadA10	18_AUG_IN	AUG	IN	Pseudomonas aeruginosa	WP_022776018.1	IS110_family_transposase_[Candidatus_Symbiobacter_mobilis]	transposase	antibiotic inactivation	aminoglycoside
aadA10	18_AUG_IN	AUG	IN	Pseudomonas aeruginosa	WP_062627780.1	IS110_family_transposase_[Ferriphaselus_amnicola]	transposase	antibiotic inactivation	aminoglycoside
aadA11	18_JUN_IN	JUN	IN	Pseudomonas aeruginosa	gi__377692184__gb__AFB74632.1__	IntI1	IntI1	antibiotic inactivation	aminoglycoside
ACT-29	18_JUN_IN	JUN	IN	Enterobacter cloacae	WP_053314738.1	IS110_family_transposase_[Shigella_sonnei]	transposase	antibiotic inactivation	beta-lactam
AER-1	18_FEB_IN	FEB	IN	Klebsiella pneumoniae	WP_060984739.1	Tn3_family_transposase_[Acidovorax_delafieldii]	transposase	antibiotic inactivation	beta-lactam
AER-1	18_FEB_IN	FEB	IN	Klebsiella pneumoniae	WP_074975892.1	recombinase_family_protein_[Nitrosospira_multiformis]	recombinase	antibiotic inactivation	beta-lactam
AER-1	18_FEB_IN	FEB	IN	Klebsiella pneumoniae	YP_003602736.1	Tn3-family_transposase_(plasmid)_[Enterobacter_cloacae_subsp._cloacae_ATCC_13047]	transposase	antibiotic inactivation	beta-lactam
amrB	17_JUL_IN	JUL	IN	Acinetobacter baumannii	WP_070221480.1	MULTISPECIES:_recombinase_family_protein_[Janthinobacterium]	recombinase	antibiotic efflux	aminoglycoside
ANT(3'')-IIa	18_OCT_IN	OCT	IN	Escherichia coli	WP_056379599.1	IS6_family_transposase_[Sphingomonas_sp._Root710]	transposase	antibiotic inactivation	aminoglycoside
APH(3'')-Ib	17_JUL_IN	JUL	IN	Klebsiella pneumoniae	WP_024899851.1	recombinase_family_protein_[Ochrobactrum_rhizosphaerae]	recombinase	antibiotic inactivation	aminoglycoside
APH(3'')-Ib	17_JUL_IN	JUL	IN	Klebsiella pneumoniae	WP_095885497.1	IS1_family_transposase_[Escherichia_coli]	transposase	antibiotic inactivation	aminoglycoside
APH(6)-Id	17_JUL_IN	JUL	IN	Klebsiella pneumoniae	WP_024899851.1	recombinase_family_protein_[Ochrobactrum_rhizosphaerae]	recombinase	antibiotic inactivation	aminoglycoside
APH(6)-Id	17_JUL_IN	JUL	IN	Klebsiella pneumoniae	WP_095885497.1	IS1_family_transposase_[Escherichia_coli]	transposase	antibiotic inactivation	aminoglycoside
carA	18_FEB_IN	FEB	IN	Staphylococcus aureus	WP_071500884.1	transposase_[Exiguobacterium_sp._KRL4]	transposase	antibiotic target protection	mls
ErmB	18_APR_IN	APR	IN	Enterococcus faecium	WP_080977717.1	Tn3_family_transposase_[Streptococcus_mitis]	transposase	antibiotic target alteration	mls
ErmB	18_APR_IN	APR	IN	Enterococcus faecium	WP_080977717.1	Tn3_family_transposase_[Streptococcus_mitis]	transposase	antibiotic target alteration	mls
ErmB	17_JUL_IN	JUL	IN	Streptococcus agalactiae	WP_080977717.1	Tn3_family_transposase_[Streptococcus_mitis]	transposase	antibiotic target alteration	mls
ErmB	17_JUL_IN	JUL	IN	Streptococcus agalactiae	WP_080977717.1	Tn3_family_transposase_[Streptococcus_mitis]	transposase	antibiotic target alteration	mls
GES-20	18_OCT_IN	OCT	IN	Escherichia coli	WP_025297702.1	recombinase_family_protein_[Pseudomonas_aeruginosa]	recombinase	antibiotic inactivation	beta-lactam
GES-20	18_OCT_IN	OCT	IN	Escherichia coli	WP_065203557.1	integrase_[Escherichia_coli]	integrase	antibiotic inactivation	beta-lactam
golS	18_JUN_IN	JUN	IN	Klebsiella pneumoniae	WP_081652035.1	IS110_family_transposase_[Aurantimonas_coralicida]	transposase	antibiotic efflux	multidrug
golS	18_AUG_IN	AUG	IN	Klebsiella pneumoniae	WP_081652035.1	IS110_family_transposase_[Aurantimonas_coralicida]	transposase	antibiotic efflux	multidrug
lmrC	17_JUL_IN	JUL	IN	Enterococcus faecium	WP_022522961.1	MULTISPECIES:_transposase_[Halomonas]	transposase	antibiotic target protection	mls
mefB	18_FEB_IN	FEB	IN	Enterococcus faecium	WP_002316688.1	MULTISPECIES:_recombinase_[Lactobacillales]	recombinase	antibiotic efflux	mls
mefB	18_FEB_IN	FEB	IN	Enterococcus faecium	WP_024081977.1	transposase_[Magnetospirillum_gryphiswaldense]	transposase	antibiotic efflux	mls
mel	17_OCT_IN	OCT	IN	Streptococcus pneumoniae	WP_094449254.1	IS1380-like_element_IS612_family_transposase_[Prevotella_sp._P3-120]	transposase	antibiotic target protection	mls
msrC	18_FEB_IN	FEB	IN	Enterococcus faecium	WP_002316688.1	MULTISPECIES:_recombinase_[Lactobacillales]	recombinase	antibiotic target protection	mls
msrC	18_FEB_IN	FEB	IN	Enterococcus faecium	WP_024081977.1	transposase_[Magnetospirillum_gryphiswaldense]	transposase	antibiotic target protection	mls
NmcR	18_JUN_IN	JUN	IN	Enterobacter cloacae	WP_080971261.1	IS3_family_transposase_[Corynebacterium_aurimucosum]	transposase	antibiotic inactivation	beta-lactam
OXA-96	17_OCT_IN	OCT	IN	Acinetobacter baumannii	WP_005262459.1	IS1_family_transposase_[Acinetobacter_sp._CIP_101966]	transposase	antibiotic inactivation	beta-lactam
poxtA	17_OCT_IN	OCT	IN	Streptococcus pneumoniae	WP_008649952.1	transposase_[Cupriavidus_sp._HMR-1]	transposase	antibiotic target protection	multidrug
poxtA	18_FEB_IN	FEB	IN	Streptococcus pneumoniae	WP_008649952.1	transposase_[Cupriavidus_sp._HMR-1]	transposase	antibiotic target protection	multidrug
poxtA	17_DEC_IN	DEC	IN	Streptococcus agalactiae	WP_022522961.1	MULTISPECIES:_transposase_[Halomonas]	transposase	antibiotic target protection	multidrug
TEM-1	17_OCT_IN	OCT	IN	Escherichia coli	WP_038396952.1	recombinase_family_protein_[Salmonella_enterica]	recombinase	antibiotic inactivation	beta-lactam
TEM-34	17_DEC_IN	DEC	IN	Escherichia coli	WP_074513114.1	recombinase_[Klebsiella_pneumoniae]	recombinase	antibiotic inactivation	beta-lactam
tetA(48)	18_APR_IN	APR	IN	Staphylococcus aureus	WP_010897224.1	transposase_[Bacillus_halodurans]	transposase	antibiotic efflux	tetracycline
tetM	18_FEB_IN	FEB	IN	Staphylococcus aureus	WP_061651134.1	site-specific_integrase_[Staphylococcus_aureus]	integrase	antibiotic target protection	tetracycline
tetM	17_DEC_IN	DEC	IN	Enterococcus faecium	YP_001089890.1	conjugative_transposon_protein_[Clostridioides_difficile_630]	transposon	antibiotic target protection	tetracycline
tolC	18_FEB_IN	FEB	IN	Acinetobacter baumannii	WP_022522961.1	MULTISPECIES:_transposase_[Halomonas]	transposase	antibiotic efflux	multidrug
tolC	18_AUG_IN	AUG	IN	Acinetobacter baumannii	WP_022522961.1	MULTISPECIES:_transposase_[Halomonas]	transposase	antibiotic efflux	multidrug
tolC	17_JUL_IN	JUL	IN	Acinetobacter baumannii	WP_022522961.1	MULTISPECIES:_transposase_[Halomonas]	transposase	antibiotic efflux	multidrug
tolC	18_JUN_IN	JUN	IN	Acinetobacter baumannii	WP_022522961.1	MULTISPECIES:_transposase_[Halomonas]	transposase	antibiotic efflux	multidrug
tolC	18_APR_IN	APR	IN	Acinetobacter baumannii	WP_022522961.1	MULTISPECIES:_transposase_[Halomonas]	transposase	antibiotic efflux	multidrug
tolC	17_DEC_IN	DEC	IN	Acinetobacter baumannii	WP_022522961.1	MULTISPECIES:_transposase_[Halomonas]	transposase	antibiotic efflux	multidrug
tolC	17_OCT_IN	OCT	IN	Acinetobacter baumannii	WP_022522961.1	MULTISPECIES:_transposase_[Halomonas]	transposase	antibiotic efflux	multidrug
APH(3'')-Ib	18_FEB_PE	FEB	PE	Escherichia coli	WP_024899851.1	recombinase_family_protein_[Ochrobactrum_rhizosphaerae]	recombinase	antibiotic inactivation	aminoglycoside
APH(6)-Id	18_FEB_PE	FEB	PE	Escherichia coli	WP_024899851.1	recombinase_family_protein_[Ochrobactrum_rhizosphaerae]	recombinase	antibiotic inactivation	aminoglycoside
efrA	18_FEB_PE	FEB	PE	Enterococcus faecalis	WP_022522961.1	MULTISPECIES:_transposase_[Halomonas]	transposase	antibiotic efflux	multidrug
efrA	18_FEB_PE	FEB	PE	Enterococcus faecalis	WP_068799651.1	recombinase_[Pseudonocardia_sp._HH130630-07]	recombinase	antibiotic efflux	multidrug
mefB	18_FEB_PE	FEB	PE	Enterococcus faecium	WP_024081977.1	transposase_[Magnetospirillum_gryphiswaldense]	transposase	antibiotic efflux	mls
msrC	18_FEB_PE	FEB	PE	Enterococcus faecium	WP_024081977.1	transposase_[Magnetospirillum_gryphiswaldense]	transposase	antibiotic target protection	mls
tetA(48)	18_FEB_PE	FEB	PE	Staphylococcus aureus	WP_010897224.1	transposase_[Bacillus_halodurans]	transposase	antibiotic efflux	tetracycline
tetA(48)	18_FEB_PE	FEB	PE	Staphylococcus aureus	WP_010897224.1	transposase_[Bacillus_halodurans]	transposase	antibiotic efflux	tetracycline
tetM	18_FEB_PE	FEB	PE	Enterococcus faecium	WP_050974729.1	integrase_[Streptococcus_pneumoniae]	integrase	antibiotic target protection	tetracycline
tetM	18_FEB_PE	FEB	PE	Enterococcus faecium	YP_001089890.1	conjugative_transposon_protein_[Clostridioides_difficile_630]	transposon	antibiotic target protection	tetracycline
tlrC	18_FEB_PE	FEB	PE	Enterococcus faecalis	WP_022522961.1	MULTISPECIES:_transposase_[Halomonas]	transposase	antibiotic target protection	mls
tlrC	18_FEB_PE	FEB	PE	Enterococcus faecalis	WP_068799651.1	recombinase_[Pseudonocardia_sp._HH130630-07]	recombinase	antibiotic target protection	mls
tolC	18_FEB_PE	FEB	PE	Acinetobacter baumannii	WP_022522961.1	MULTISPECIES:_transposase_[Halomonas]	transposase	antibiotic efflux	multidrug
tolC	18_AUG_PE	AUG	PE	Acinetobacter baumannii	WP_022522961.1	MULTISPECIES:_transposase_[Halomonas]	transposase	antibiotic efflux	multidrug
aadA	18_AUG_SE	AUG	SE	Pseudomonas aeruginosa	WP_010842624.1	MULTISPECIES:_transposase_[Gordonia]	transposase	antibiotic inactivation	aminoglycoside
AER-1	18_FEB_SE	FEB	SE	Pseudomonas aeruginosa	WP_011817421.1	integrase_[Yersinia_enterocolitica]	integrase	antibiotic inactivation	beta-lactam
AER-1	18_FEB_SE	FEB	SE	Pseudomonas aeruginosa	WP_058193709.1	Tn3_family_transposase_[Pseudomonas_aeruginosa]	transposase	antibiotic inactivation	beta-lactam
AER-1	18_FEB_SE	FEB	SE	Pseudomonas aeruginosa	WP_060984739.1	Tn3_family_transposase_[Acidovorax_delafieldii]	transposase	antibiotic inactivation	beta-lactam
AER-1	18_FEB_SE	FEB	SE	Pseudomonas aeruginosa	WP_074975892.1	recombinase_family_protein_[Nitrosospira_multiformis]	recombinase	antibiotic inactivation	beta-lactam
AER-1	18_JUN_SE	JUN	SE	Klebsiella pneumoniae	WP_074975892.1	recombinase_family_protein_[Nitrosospira_multiformis]	recombinase	antibiotic inactivation	beta-lactam
AER-1	18_FEB_SE	FEB	SE	Pseudomonas aeruginosa	WP_083369954.1	MULTISPECIES:_Tn3_family_transposase_[Pseudomonas]	transposase	antibiotic inactivation	beta-lactam
AER-1	18_FEB_SE	FEB	SE	Pseudomonas aeruginosa	WP_089239223.1	MULTISPECIES:_integrase_[Stenotrophomonas]	integrase	antibiotic inactivation	beta-lactam
AER-1	18_JUN_SE	JUN	SE	Klebsiella pneumoniae	YP_008719683.1	Tn6229_transposase_(plasmid)_[Klebsiella_pneumoniae]	transposase	antibiotic inactivation	beta-lactam
APH(3'')-Ib	18_AUG_SE	AUG	SE	Escherichia coli	WP_024899851.1	recombinase_family_protein_[Ochrobactrum_rhizosphaerae]	recombinase	antibiotic inactivation	aminoglycoside
APH(3'')-Ib	18_AUG_SE	AUG	SE	Escherichia coli	WP_063077988.1	Tn3_family_transposase_[Escherichia_coli]	transposase	antibiotic inactivation	aminoglycoside
APH(6)-Id	18_AUG_SE	AUG	SE	Escherichia coli	WP_024899851.1	recombinase_family_protein_[Ochrobactrum_rhizosphaerae]	recombinase	antibiotic inactivation	aminoglycoside
APH(6)-Id	18_AUG_SE	AUG	SE	Escherichia coli	WP_063077988.1	Tn3_family_transposase_[Escherichia_coli]	transposase	antibiotic inactivation	aminoglycoside
carA	18_APR_SE	APR	SE	Staphylococcus aureus	WP_010897224.1	transposase_[Bacillus_halodurans]	transposase	antibiotic target protection	mls
carA	18_APR_SE	APR	SE	Staphylococcus aureus	WP_077945558.1	recombinase_RmuC	recombinase	antibiotic target protection	mls
cpxA	18_AUG_SE	AUG	SE	Pseudomonas aeruginosa	WP_050250530.1	IS630_family_transposase_[Streptococcus_pneumoniae]	transposase	antibiotic efflux	multidrug
IMP-8	18_JUN_SE	JUN	SE	Escherichia coli	WP_004280831.1	IS607_family_transposase_[Acinetobacter_lwoffii]	transposase	antibiotic inactivation	beta-lactam
IMP-8	18_JUN_SE	JUN	SE	Escherichia coli	WP_027156862.1	integron_integrase_[Methylobacter_luteus]	integrase	antibiotic inactivation	beta-lactam
IMP-8	18_JUN_SE	JUN	SE	Escherichia coli	WP_039912977.1	site-specific_integrase_[Cellvibrio_mixtus]	integrase	antibiotic inactivation	beta-lactam
IMP-8	18_JUN_SE	JUN	SE	Escherichia coli	WP_081277000.1	IS3_family_transposase_[Lactobacillus_parabuchneri]	transposase	antibiotic inactivation	beta-lactam
IMP-8	18_JUN_SE	JUN	SE	Escherichia coli	WP_091335588.1	transposase	transposase	antibiotic inactivation	beta-lactam
lmrC	18_FEB_SE	FEB	SE	Enterococcus faecalis	WP_033163840.1	transposase_[Sharpea_azabuensis]	transposase	antibiotic target protection	mls
macB	17_JUL_SE	JUL	SE	Enterococcus faecalis	WP_101184370.1	recombinase_RecB_[Arcobacter_halophilus]	recombinase	antibiotic efflux	mls
OXA-2	18_AUG_SE	AUG	SE	Pseudomonas aeruginosa	WP_010842624.1	MULTISPECIES:_transposase_[Gordonia]	transposase	antibiotic inactivation	beta-lactam
qacH	18_AUG_SE	AUG	SE	Escherichia coli	GCA_000008105.1_AY509004.1.1.chr.fa_1_9	IntI1	IntI1	antibiotic efflux	quinolone
qacH	18_AUG_SE	AUG	SE	Escherichia coli	GCA_000008105.1_AY509004.1.1.chr.fa_1_9	IntI1	IntI1	antibiotic efflux	quinolone
qacH	18_FEB_SE	FEB	SE	Escherichia coli	WP_071535733.1	transposase_[Pseudomonas_aeruginosa]	transposase	antibiotic efflux	quinolone
qacH	18_FEB_SE	FEB	SE	Escherichia coli	WP_079990524.1	transposase_[Pseudomonas_aeruginosa]	transposase	antibiotic efflux	quinolone
QnrS6	18_AUG_SE	AUG	SE	Escherichia coli	WP_039022047.1	MULTISPECIES:_recombinase_family_protein_[Gammaproteobacteria]	recombinase	antibiotic target protection	quinolone
QnrS6	18_AUG_SE	AUG	SE	Escherichia coli	WP_039022048.1	MULTISPECIES:_Tn3_family_transposase_[Gammaproteobacteria]	transposase	antibiotic target protection	quinolone
QnrS6	18_AUG_SE	AUG	SE	Escherichia coli	WP_080871679.1	Tn3_family_transposase_[Klebsiella_pneumoniae]	transposase	antibiotic target protection	quinolone
QnrS6	18_AUG_SE	AUG	SE	Escherichia coli	WP_081556799.1	recombinase_family_protein_[Chromobacterium_haemolyticum]	recombinase	antibiotic target protection	quinolone
smeR	18_FEB_SE	FEB	SE	Klebsiella pneumoniae	WP_044113347.1	transposase_[Prevotella_maculosa]	transposase	antibiotic efflux	multidrug
srmB	17_JUL_SE	JUL	SE	Enterococcus faecalis	WP_101184370.1	recombinase_RecB_[Arcobacter_halophilus]	recombinase	antibiotic target protection	mls
tet(H)	17_OCT_SE	OCT	SE	Enterococcus faecium	WP_063268016.1	Tn3_family_transposase_[Escherichia_coli]	transposase	antibiotic efflux	tetracycline
tetB(46)	18_APR_SE	APR	SE	Staphylococcus aureus	WP_102269211.1	transposase_[Faecalitalea_sp._Marseille-P3755]	transposase	antibiotic efflux	tetracycline
vanE	18_FEB_SE	FEB	SE	Staphylococcus aureus	WP_053414215.1	recombinase_RecR_[Geobacillus_stearothermophilus]	recombinase	antibiotic target alteration	glycopeptide
vanTG	18_FEB_SE	FEB	SE	Staphylococcus aureus	WP_053414215.1	recombinase_RecR_[Geobacillus_stearothermophilus]	recombinase	antibiotic target alteration	glycopeptide

## Sheet: Supplementary Data 4
# isolates tested	Class	Acinetobacter baumannii	Enterobacter cloacae	Enterococcus faecalis	Enterococcus faecium	Escherichia coli	Klebsiella pneumoniae	Pseudomonas aeruginosa	Staphylococcus aureus	Streptococcus agalactiae	Streptococcus pneumoniae
Amikacin	aminoglycoside		125			3297	610	426
Ampicillin	beta-lactam			2750	315					223
Aztreonam	beta-lactam		395			11913	3294	233
Cefazolin	beta-lactam					25710	4221		2941
Cefepime	beta-lactam		181			17039	1860	2483
Ceftriaxone	beta-lactam					24574	3931			48	232
Ceftazidime	beta-lactam	122						1249
Ciprofloxacin	quinolone	151	442			23387	3274	2245
Clindamycin	MLS								7829	149	128
Daptomycin	peptide			95	85				916
Erythromycin	MLS								7692	122	232
Gentamicin	aminoglycoside	239	462			23977	3798	2422
Levofloxacin	quinolone	134	181			17039	1860	1242		397	232
Meropenem	beta-lactam	193	454			13155	3597	1721
Nafcillin	beta-lactam								7706
Pencillin	beta-lactam									329	218
PIP/TAZO	beta-lactam	227	449			24574	3931	2518
Tetracycline	tetracycline								7829	142	14
Tobramycin	aminoglycoside	239	454			23761	3759	2518
Vancomycin	glycopeptide			1396	315				7829	255	142
%S	Class	Acinetobacter baumannii	Enterobacter cloacae	Enterococcus faecalis	Enterococcus faecium	Escherichia coli	Klebsiella pneumoniae	Pseudomonas aeruginosa	Staphylococcus aureus	Streptococcus agalactiae	Streptococcus pneumoniae
Amikacin	aminoglycoside		100			99	97	97
Ampicillin	beta-lactam			99	13					100
Aztreonam	beta-lactam		77			92	92	79
Cefazolin	beta-lactam					88	90		60
Cefepime	beta-lactam		91			94	91	93
Ceftriaxone	beta-lactam					94	93			100	97
Ceftazidime	beta-lactam	57						95
Ciprofloxacin	quinolone	67	89			77	95	82
Clindamycin	MLS								72	50	81
Daptomycin	peptide			100	99				100
Erythromycin	MLS								36	35	54
Gentamicin	aminoglycoside	83	96			92	96	91
Levofloxacin	quinolone	57	87			78	91	81		99	100
Meropenem	beta-lactam	74	96			100	99	95
Nafcillin	beta-lactam								50
Pencillin	beta-lactam									100	100
PIP/TAZO	beta-lactam	59	78			98	95	98
Tetracycline	tetracycline								94	20	57
Tobramycin	aminoglycoside	87	95			95	94	93
Vancomycin	glycopeptide			95	36				100	100	100
%R	Class	Acinetobacter baumannii	Enterobacter cloacae	Enterococcus faecalis	Enterococcus faecium	Escherichia coli	Klebsiella pneumoniae	Pseudomonas aeruginosa	Staphylococcus aureus	Streptococcus agalactiae	Streptococcus pneumoniae
Amikacin	aminoglycoside		0			1	3	3
Ampicillin	beta-lactam			1	87					0
Aztreonam	beta-lactam		23			8	8	21
Cefazolin	beta-lactam					12	10
Cefepime	beta-lactam		9			6	9	7
Ceftriaxone	beta-lactam					6	7			0	3
Ceftazidime	beta-lactam	43						5
Ciprofloxacin	quinolone	33	11			23	5	18
Clindamycin	MLS								28	50	19
Daptomycin	peptide			0	1				0
Erythromycin	MLS								64	65	46
Gentamicin	aminoglycoside	17	4			8	4	9
Levofloxacin	quinolone	43	13			22	9	19		1	0
Meropenem	beta-lactam	26	4			0	1	5
Nafcillin	beta-lactam								50
Pencillin	beta-lactam									0	0
PIP/TAZO	beta-lactam	41	22			2	5	2
Tetracycline	tetracycline								6	80	43
Tobramycin	aminoglycoside	13	5			5	6	7
Vancomycin	glycopeptide			5	64				0	0	0
# resistant isolates	Class	Acinetobacter baumannii	Enterobacter cloacae	Enterococcus faecalis	Enterococcus faecium	Escherichia coli	Klebsiella pneumoniae	Pseudomonas aeruginosa	Staphylococcus aureus	Streptococcus agalactiae	Streptococcus pneumoniae
Amikacin	aminoglycoside	0	0	0	0	32.97	18.3	12.78	0	0	0
Ampicillin	beta-lactam	0	0	27.5	274.05	0	0	0	0	0	0
Aztreonam	beta-lactam	0	90.85	0	0	953.04	263.52	48.93	0	0	0
Cefazolin	beta-lactam	0	0	0	0	3085.2	422.1	0	0	0	0
Cefepime	beta-lactam	0	16.29	0	0	1022.34	167.4	173.81	0	0	0
Ceftriaxone	beta-lactam	0	0	0	0	1474.44	275.17	0	0	0	6.96
Ceftazidime	beta-lactam	52.46	0	0	0	0	0	62.45	0	0	0
Ciprofloxacin	quinolone	49.83	48.62	0	0	5379.01	163.7	404.1	0	0	0
Clindamycin	MLS	0	0	0	0	0	0	0	2192.12	74.5	24.32
Daptomycin	peptide	0	0	0	0.85	0	0	0	0	0	0
Erythromycin	MLS	0	0	0	0	0	0	0	4922.88	79.3	106.72
Gentamicin	aminoglycoside	40.63	18.48	0	0	1918.16	151.92	217.98	0	0	0
Levofloxacin	quinolone	57.62	23.53	0	0	3748.58	167.4	235.98	0	3.97	0
Meropenem	beta-lactam	50.18	18.16	0	0	0	35.97	86.05	0	0	0
Nafcillin	beta-lactam	0	0	0	0	0	0	0	3853	0	0
Pencillin	beta-lactam	0	0	0	0	0	0	0	0	0	0
PIP/TAZO	beta-lactam	93.07	98.78	0	0	491.48	196.55	50.36	0	0	0
Tetracycline	tetracycline	0	0	0	0	0	0	0	469.74	113.6	6.02
Tobramycin	aminoglycoside	31.07	22.7	0	0	1188.05	225.54	176.26	0	0	0
Vancomycin	glycopeptide	0	0	69.8	201.6	0	0	0	0	0	0

## Sheet: Supplementary Data 5
SULFONAMIDE AND TRIMETHOPRIM
Spearman rank correlation rho values
	sul1	sul2	sul3	sul4	dfrA1	dfrA10	dfrA12	dfrA14	dfrA15	dfrA16	dfrA17	dfrA19	dfrA21	dfrA22	dfrA25	dfrA26	dfrA2d	dfrA3	dfrA5	dfrA7	dfrB1	dfrB2	dfrB3	dfrB6	dfrC	dfrF	dfrG	ASMX	SMX	TMP
sul1	1	1	0.247436	0.761905	0.190941	0.0824786	0.380952	0.809524	0.146385	0.0824786	0.0731925	-0.190941	0.266357	0.786387	-0.171457	0.412393	0.48795	0.928571	0.428571	0.536745	0.412393	0.136386	0.247436	0.15587	0.412393	0.690476	0.233805	0.238095	0.179644	-0.0952381
sul2	1	1	0.247436	0.761905	0.190941	0.0824786	0.380952	0.809524	0.146385	0.0824786	0.0731925	-0.190941	0.266357	0.786387	-0.171457	0.412393	0.48795	0.928571	0.428571	0.536745	0.412393	0.136386	0.247436	0.15587	0.412393	0.690476	0.233805	0.238095	0.179644	-0.0952381
sul3	0.247436	0.247436	1	-0.0824786	-0.283473	-0.142857	0.57735	-0.0824786	0.253546	-0.142857	-0.422577	-0.283473	-0.3515	0.439375	0.755929	-0.142857	0.591608	0.247436	-0.412393	-0.422577	-0.142857	0.661438	1	0.755929	-0.142857	0.412393	0.539949	0.57735	0.41487	-0.0824786
sul4	0.761905	0.761905	-0.0824786	1	0.654654	0.57735	0.285714	0.857143	0.463553	0.57735	-0.09759	-0.327327	0.697601	0.27904	-0.342914	0.412393	0.365963	0.619048	0.142857	0.658733	0.412393	0.190941	-0.0824786	-0.015587	0.412393	0.166667	0.436436	-0.190476	0.311383	-0.190476
dfrA1	0.190941	0.190941	-0.283473	0.654654	1	0.472456	0.30005	0.518267	0.726722	0.472456	-0.33541	-0.1875	0.813733	-0.392336	-0.428571	0.283473	0.0279508	0.0545545	0.0272772	0.0559017	0.283473	-0.0625	-0.283473	0.196429	0.283473	-0.190941	0.214286	-0.463713	-0.0686027	-0.30005
dfrA10	0.0824786	0.0824786	-0.142857	0.57735	0.472456	1	0.247436	0.412393	0.422577	1	0.0845154	-0.283473	0.439375	-0.3515	-0.21598	-0.142857	0.253546	0.0824786	-0.247436	0.422577	-0.142857	0.472456	-0.142857	-0.21598	-0.142857	-0.247436	0.755929	-0.247436	0.580818	0.0824786
dfrA12	0.380952	0.380952	0.57735	0.285714	0.30005	0.247436	1	0.52381	0.658733	0.247436	-0.170783	-0.463713	-0.0507346	0.152204	0.109109	-0.412393	0.731925	0.333333	0	-0.268373	-0.412393	0.518267	0.57735	0.763763	-0.412393	0.5	0.592306	0.238095	0.455098	-0.261905
dfrA14	0.809524	0.809524	-0.0824786	0.857143	0.518267	0.412393	0.52381	1	0.39036	0.412393	0.121988	-0.409159	0.393193	0.38051	-0.452023	0.0824786	0.536745	0.690476	0.428571	0.58554	0.0824786	0.0818317	-0.0824786	0.093522	0.0824786	0.452381	0.296153	-0.142857	0.299407	-0.285714
dfrA15	0.146385	0.146385	0.253546	0.463553	0.726722	0.422577	0.658733	0.39036	1	0.422577	-0.475	-0.363361	0.571863	-0.194953	-0.0638877	-0.0845154	0.3	-0.0731925	-0.317168	-0.2	-0.0845154	0.531066	0.253546	0.606933	-0.0845154	-0.170783	0.527073	0	0.417249	-0.243975
dfrA16	0.0824786	0.0824786	-0.142857	0.57735	0.472456	1	0.247436	0.412393	0.422577	1	0.0845154	-0.283473	0.439375	-0.3515	-0.21598	-0.142857	0.253546	0.0824786	-0.247436	0.422577	-0.142857	0.472456	-0.142857	-0.21598	-0.142857	-0.247436	0.755929	-0.247436	0.580818	0.0824786
dfrA17	0.0731925	0.0731925	-0.422577	-0.09759	-0.33541	0.0845154	-0.170783	0.121988	-0.475	0.0845154	1	0.559017	-0.142966	0.116972	-0.638877	-0.0845154	-0.325	0.268373	0.707528	0.375	-0.0845154	-0.167705	-0.422577	-0.638877	-0.0845154	0.317168	-0.207635	0.317168	-0.12272	0.68313
dfrA19	-0.190941	-0.190941	-0.283473	-0.327327	-0.1875	-0.283473	-0.463713	-0.409159	-0.363361	-0.283473	0.559017	1	0.159841	-0.0726548	-0.428571	0.472456	-0.838525	0	0.463713	-0.139754	0.472456	-0.28125	-0.283473	-0.428571	0.472456	0.0545545	-0.428571	0.463713	-0.617424	0.845594
dfrA21	0.266357	0.266357	-0.3515	0.697601	0.813733	0.439375	-0.0507346	0.393193	0.571863	0.439375	-0.142966	0.159841	1	-0.175676	-0.531418	0.615125	-0.298928	0.114153	0.0507346	0.311925	0.615125	0.0435929	-0.3515	-0.124551	0.615125	-0.304408	0.141158	-0.164888	-0.0574193	0.114153
dfrA22	0.786387	0.786387	0.439375	0.27904	-0.392336	-0.3515	0.152204	0.38051	-0.194953	-0.3515	0.116972	-0.0726548	-0.175676	1	0.141158	0.263625	0.37691	0.722968	0.304408	0.37691	0.263625	0.174371	0.439375	0.141158	0.263625	0.65955	-0.0083034	0.532714	0.185018	0.0253673
dfrA25	-0.171457	-0.171457	0.755929	-0.342914	-0.428571	-0.21598	0.109109	-0.452023	-0.0638877	-0.21598	-0.638877	-0.428571	-0.531418	0.141158	1	-0.21598	0.447214	-0.171457	-0.732589	-0.41527	-0.21598	0.375	0.755929	0.5	-0.21598	-0.031174	0.316327	0.109109	0.297932	-0.342914
dfrA26	0.412393	0.412393	-0.142857	0.412393	0.283473	-0.142857	-0.412393	0.0824786	-0.0845154	-0.142857	-0.0845154	0.472456	0.615125	0.263625	-0.21598	1	-0.422577	0.412393	0.247436	0.253546	1	-0.283473	-0.142857	-0.21598	1	0.0824786	-0.21598	0.0824786	-0.497844	0.247436
dfrA2d	0.48795	0.48795	0.591608	0.365963	0.0279508	0.253546	0.731925	0.536745	0.3	0.253546	-0.325	-0.838525	-0.298928	0.37691	0.447214	-0.422577	1	0.414758	-0.219578	0.1	-0.422577	0.447214	0.591608	0.559017	-0.422577	0.439155	0.606933	-0.048795	0.638145	-0.58554
dfrA3	0.928571	0.928571	0.247436	0.619048	0.0545545	0.0824786	0.333333	0.690476	-0.0731925	0.0824786	0.268373	0	0.114153	0.722968	-0.171457	0.412393	0.414758	1	0.547619	0.463553	0.412393	0.0545545	0.247436	0.046761	0.412393	0.833333	0.233805	0.309524	0.0359288	0.0952381
dfrA5	0.428571	0.428571	-0.412393	0.142857	0.0272772	-0.247436	0	0.428571	-0.317168	-0.247436	0.707528	0.463713	0.0507346	0.304408	-0.732589	0.247436	-0.219578	0.547619	1	0.268373	0.247436	-0.545545	-0.412393	-0.296153	0.247436	0.619048	-0.483197	0.142857	-0.514979	0.285714
dfrA7	0.536745	0.536745	-0.422577	0.658733	0.0559017	0.422577	-0.268373	0.58554	-0.2	0.422577	0.375	-0.139754	0.311925	0.37691	-0.41527	0.253546	0.1	0.463553	0.268373	1	0.253546	-0.0279508	-0.422577	-0.638877	0.253546	0.0243975	0.0798596	-0.19518	0.294528	0.048795
dfrB1	0.412393	0.412393	-0.142857	0.412393	0.283473	-0.142857	-0.412393	0.0824786	-0.0845154	-0.142857	-0.0845154	0.472456	0.615125	0.263625	-0.21598	1	-0.422577	0.412393	0.247436	0.253546	1	-0.283473	-0.142857	-0.21598	1	0.0824786	-0.21598	0.0824786	-0.497844	0.247436
dfrB2	0.136386	0.136386	0.661438	0.190941	-0.0625	0.472456	0.518267	0.0818317	0.531066	0.472456	-0.167705	-0.28125	0.0435929	0.174371	0.375	-0.283473	0.447214	0.0545545	-0.545545	-0.0279508	-0.283473	1	0.661438	0.375	-0.283473	-0.0272772	0.839286	0.518267	0.850673	0.190941
dfrB3	0.247436	0.247436	1	-0.0824786	-0.283473	-0.142857	0.57735	-0.0824786	0.253546	-0.142857	-0.422577	-0.283473	-0.3515	0.439375	0.755929	-0.142857	0.591608	0.247436	-0.412393	-0.422577	-0.142857	0.661438	1	0.755929	-0.142857	0.412393	0.539949	0.57735	0.41487	-0.0824786
dfrB6	0.15587	0.15587	0.755929	-0.015587	0.196429	-0.21598	0.763763	0.093522	0.606933	-0.21598	-0.638877	-0.428571	-0.124551	0.141158	0.5	-0.21598	0.559017	0.046761	-0.296153	-0.638877	-0.21598	0.375	0.755929	1	-0.21598	0.296153	0.316327	0.218218	0.188167	-0.452023
dfrC	0.412393	0.412393	-0.142857	0.412393	0.283473	-0.142857	-0.412393	0.0824786	-0.0845154	-0.142857	-0.0845154	0.472456	0.615125	0.263625	-0.21598	1	-0.422577	0.412393	0.247436	0.253546	1	-0.283473	-0.142857	-0.21598	1	0.0824786	-0.21598	0.0824786	-0.497844	0.247436
dfrF	0.690476	0.690476	0.412393	0.166667	-0.190941	-0.247436	0.5	0.452381	-0.170783	-0.247436	0.317168	0.0545545	-0.304408	0.65955	-0.031174	0.0824786	0.439155	0.833333	0.619048	0.0243975	0.0824786	-0.0272772	0.412393	0.296153	0.0824786	1	0.062348	0.452381	-0.107786	0.0714286
dfrG	0.233805	0.233805	0.539949	0.436436	0.214286	0.755929	0.592306	0.296153	0.527073	0.755929	-0.207635	-0.428571	0.141158	-0.0083034	0.316327	-0.21598	0.606933	0.233805	-0.483197	0.0798596	-0.21598	0.839286	0.539949	0.316327	-0.21598	0.062348	1	0.171457	0.76835	0.015587
ASMX	0.238095	0.238095	0.57735	-0.190476	-0.463713	-0.247436	0.238095	-0.142857	0	-0.247436	0.317168	0.463713	-0.164888	0.532714	0.109109	0.0824786	-0.048795	0.309524	0.142857	-0.19518	0.0824786	0.518267	0.57735	0.218218	0.0824786	0.452381	0.171457	1	0.155691	0.666667
SMX	0.179644	0.179644	0.41487	0.311383	-0.0686027	0.580818	0.455098	0.299407	0.417249	0.580818	-0.12272	-0.617424	-0.0574193	0.185018	0.297932	-0.497844	0.638145	0.0359288	-0.514979	0.294528	-0.497844	0.850673	0.41487	0.188167	-0.497844	-0.107786	0.76835	0.155691	1	-0.119763
TMP	-0.0952381	-0.0952381	-0.0824786	-0.190476	-0.30005	0.0824786	-0.261905	-0.285714	-0.243975	0.0824786	0.68313	0.845594	0.114153	0.0253673	-0.342914	0.247436	-0.58554	0.0952381	0.285714	0.048795	0.247436	0.190941	-0.0824786	-0.452023	0.247436	0.0714286	0.015587	0.666667	-0.119763	1
p values
	sul1	sul2	sul3	sul4	dfrA1	dfrA10	dfrA12	dfrA14	dfrA15	dfrA16	dfrA17	dfrA19	dfrA21	dfrA22	dfrA25	dfrA26	dfrA2d	dfrA3	dfrA5	dfrA7	dfrB1	dfrB2	dfrB3	dfrB6	dfrC	dfrF	dfrG	ASMX	SMX	TMP
sul1		0	0.554646	0.0280049	0.650593	0.846053	0.351813	0.0149027	0.729424	0.846053	0.863253	0.650593	0.523699	0.020631	0.684763	0.309959	0.219944	0.000862968	0.289403	0.170189	0.309959	0.747429	0.554646	0.712443	0.309959	0.0579903	0.57733	0.570156	0.670344	0.822505
sul2	0		0.554646	0.0280049	0.650593	0.846053	0.351813	0.0149027	0.729424	0.846053	0.863253	0.650593	0.523699	0.020631	0.684763	0.309959	0.219944	0.000862968	0.289403	0.170189	0.309959	0.747429	0.554646	0.712443	0.309959	0.0579903	0.57733	0.570156	0.670344	0.822505
sul3	0.554646	0.554646		0.846053	0.496275	0.735765	0.133975	0.846053	0.544582	0.735765	0.29694	0.496275	0.393211	0.276058	0.0300197	0.735765	0.122387	0.554646	0.309959	0.29694	0.735765	0.0740516	0	0.0300197	0.735765	0.309959	0.167159	0.133975	0.306768	0.846053
sul4	0.0280049	0.0280049	0.846053		0.0781407	0.133975	0.492726	0.00653002	0.247323	0.133975	0.818177	0.428692	0.0544014	0.503324	0.405662	0.309959	0.372625	0.101733	0.735765	0.0756668	0.309959	0.650593	0.846053	0.970779	0.309959	0.693239	0.279658	0.651401	0.452799	0.651401
dfrA1	0.650593	0.650593	0.496275	0.0781407		0.237142	0.470262	0.188236	0.0411358	0.237142	0.416681	0.65659	0.0139834	0.336373	0.289403	0.496275	0.947619	0.897913	0.948881	0.895402	0.496275	0.883117	0.496275	0.641061	0.496275	0.650593	0.610344	0.247138	0.871773	0.470262
dfrA10	0.846053	0.846053	0.735765	0.133975	0.237142		0.554646	0.309959	0.29694	0	0.842287	0.496275	0.276058	0.393211	0.607455	0.735765	0.544582	0.846053	0.554646	0.29694	0.735765	0.237142	0.735765	0.607455	0.735765	0.554646	0.0300197	0.554646	0.131102	0.846053
dfrA12	0.351813	0.351813	0.133975	0.492726	0.470262	0.554646		0.182721	0.0756668	0.554646	0.685955	0.247138	0.905036	0.718995	0.797039	0.309959	0.0389983	0.419753	1	0.520441	0.309959	0.188236	0.133975	0.027396	0.309959	0.207031	0.121835	0.570156	0.257192	0.530923
dfrA14	0.0149027	0.0149027	0.846053	0.00653002	0.188236	0.309959	0.182721		0.33903	0.309959	0.773532	0.314149	0.335223	0.352419	0.26083	0.846053	0.170189	0.0579903	0.289403	0.127247	0.846053	0.847249	0.846053	0.825666	0.846053	0.260405	0.476327	0.735765	0.471261	0.492726
dfrA15	0.729424	0.729424	0.544582	0.247323	0.0411358	0.29694	0.0756668	0.33903		0.29694	0.234272	0.376291	0.138591	0.643619	0.880536	0.842287	0.470339	0.863253	0.443989	0.63488	0.842287	0.175632	0.544582	0.110585	0.842287	0.685955	0.179514	1	0.303718	0.560376
dfrA16	0.846053	0.846053	0.735765	0.133975	0.237142	0	0.554646	0.309959	0.29694		0.842287	0.496275	0.276058	0.393211	0.607455	0.735765	0.544582	0.846053	0.554646	0.29694	0.735765	0.237142	0.735765	0.607455	0.735765	0.554646	0.0300197	0.554646	0.131102	0.846053
dfrA17	0.863253	0.863253	0.29694	0.818177	0.416681	0.842287	0.685955	0.773532	0.234272	0.842287		0.149737	0.73557	0.78267	0.0881507	0.842287	0.432175	0.520441	0.0496283	0.360012	0.842287	0.691399	0.29694	0.0881507	0.842287	0.443989	0.621729	0.443989	0.772199	0.0618347
dfrA19	0.650593	0.650593	0.496275	0.428692	0.65659	0.496275	0.247138	0.314149	0.376291	0.496275	0.149737		0.705365	0.864251	0.289403	0.237142	0.00929216	1	0.247138	0.741353	0.237142	0.499805	0.496275	0.289403	0.237142	0.897913	0.289403	0.247138	0.102895	0.00817017
dfrA21	0.523699	0.523699	0.393211	0.0544014	0.0139834	0.276058	0.905036	0.335223	0.138591	0.276058	0.73557	0.705365		0.677322	0.175292	0.104553	0.472004	0.787815	0.905036	0.45197	0.104553	0.918367	0.393211	0.768871	0.104553	0.463515	0.738824	0.696394	0.892575	0.787815
dfrA22	0.020631	0.020631	0.276058	0.503324	0.336373	0.393211	0.718995	0.352419	0.643619	0.393211	0.78267	0.864251	0.677322		0.738824	0.528128	0.357372	0.0427211	0.463515	0.357372	0.528128	0.67962	0.276058	0.738824	0.528128	0.0751765	0.984432	0.174043	0.660927	0.952457
dfrA25	0.684763	0.684763	0.0300197	0.405662	0.289403	0.607455	0.797039	0.26083	0.880536	0.607455	0.0881507	0.289403	0.175292	0.738824		0.607455	0.26657	0.684763	0.0387306	0.306254	0.607455	0.360012	0.0300197	0.207031	0.607455	0.941587	0.445266	0.797039	0.473555	0.405662
dfrA26	0.309959	0.309959	0.735765	0.309959	0.496275	0.735765	0.309959	0.846053	0.842287	0.735765	0.842287	0.237142	0.104553	0.528128	0.607455		0.29694	0.309959	0.554646	0.544582	0	0.496275	0.735765	0.607455	0	0.846053	0.607455	0.846053	0.209312	0.554646
dfrA2d	0.219944	0.219944	0.122387	0.372625	0.947619	0.544582	0.0389983	0.170189	0.470339	0.544582	0.432175	0.00929216	0.472004	0.357372	0.26657	0.29694		0.306912	0.601334	0.813746	0.29694	0.26657	0.122387	0.149737	0.29694	0.276327	0.110585	0.908654	0.088632	0.127247
dfrA3	0.000862968	0.000862968	0.554646	0.101733	0.897913	0.846053	0.419753	0.0579903	0.863253	0.846053	0.520441	1	0.787815	0.0427211	0.684763	0.309959	0.306912		0.160026	0.247323	0.309959	0.897913	0.554646	0.912451	0.309959	0.0101755	0.57733	0.455645	0.932691	0.822505
dfrA5	0.289403	0.289403	0.309959	0.735765	0.948881	0.554646	1	0.289403	0.443989	0.554646	0.0496283	0.247138	0.905036	0.463515	0.0387306	0.554646	0.601334	0.160026		0.520441	0.554646	0.161938	0.309959	0.476327	0.554646	0.101733	0.225149	0.735765	0.191549	0.492726
dfrA7	0.170189	0.170189	0.29694	0.0756668	0.895402	0.29694	0.520441	0.127247	0.63488	0.29694	0.360012	0.741353	0.45197	0.357372	0.306254	0.544582	0.813746	0.247323	0.520441		0.544582	0.947619	0.29694	0.0881507	0.544582	0.954273	0.850899	0.643226	0.478865	0.908654
dfrB1	0.309959	0.309959	0.735765	0.309959	0.496275	0.735765	0.309959	0.846053	0.842287	0.735765	0.842287	0.237142	0.104553	0.528128	0.607455	0	0.29694	0.309959	0.554646	0.544582		0.496275	0.735765	0.607455	0	0.846053	0.607455	0.846053	0.209312	0.554646
dfrB2	0.747429	0.747429	0.0740516	0.650593	0.883117	0.237142	0.188236	0.847249	0.175632	0.237142	0.691399	0.499805	0.918367	0.67962	0.360012	0.496275	0.26657	0.897913	0.161938	0.947619	0.496275		0.0740516	0.360012	0.496275	0.948881	0.00916707	0.188236	0.00741998	0.650593
dfrB3	0.554646	0.554646	0	0.846053	0.496275	0.735765	0.133975	0.846053	0.544582	0.735765	0.29694	0.496275	0.393211	0.276058	0.0300197	0.735765	0.122387	0.554646	0.309959	0.29694	0.735765	0.0740516		0.0300197	0.735765	0.309959	0.167159	0.133975	0.306768	0.846053
dfrB6	0.712443	0.712443	0.0300197	0.970779	0.641061	0.607455	0.027396	0.825666	0.110585	0.607455	0.0881507	0.289403	0.768871	0.738824	0.207031	0.607455	0.149737	0.912451	0.476327	0.0881507	0.607455	0.360012	0.0300197		0.607455	0.476327	0.445266	0.603645	0.655426	0.26083
dfrC	0.309959	0.309959	0.735765	0.309959	0.496275	0.735765	0.309959	0.846053	0.842287	0.735765	0.842287	0.237142	0.104553	0.528128	0.607455	0	0.29694	0.309959	0.554646	0.544582	0	0.496275	0.735765	0.607455		0.846053	0.607455	0.846053	0.209312	0.554646
dfrF	0.0579903	0.0579903	0.309959	0.693239	0.650593	0.554646	0.207031	0.260405	0.685955	0.554646	0.443989	0.897913	0.463515	0.0751765	0.941587	0.846053	0.276327	0.0101755	0.101733	0.954273	0.846053	0.948881	0.309959	0.476327	0.846053		0.8834	0.260405	0.79946	0.866526
dfrG	0.57733	0.57733	0.167159	0.279658	0.610344	0.0300197	0.121835	0.476327	0.179514	0.0300197	0.621729	0.289403	0.738824	0.984432	0.445266	0.607455	0.110585	0.57733	0.225149	0.850899	0.607455	0.00916707	0.167159	0.445266	0.607455	0.8834		0.684763	0.0259278	0.970779
ASMX	0.570156	0.570156	0.133975	0.651401	0.247138	0.554646	0.570156	0.735765	1	0.554646	0.443989	0.247138	0.696394	0.174043	0.797039	0.846053	0.908654	0.455645	0.735765	0.643226	0.846053	0.188236	0.133975	0.603645	0.846053	0.260405	0.684763		0.712762	0.0709877
SMX	0.670344	0.670344	0.306768	0.452799	0.871773	0.131102	0.257192	0.471261	0.303718	0.131102	0.772199	0.102895	0.892575	0.660927	0.473555	0.209312	0.088632	0.932691	0.191549	0.478865	0.209312	0.00741998	0.306768	0.655426	0.209312	0.79946	0.0259278	0.712762		0.777583
TMP	0.822505	0.822505	0.846053	0.651401	0.470262	0.846053	0.530923	0.492726	0.560376	0.846053	0.0618347	0.00817017	0.787815	0.952457	0.405662	0.554646	0.127247	0.822505	0.492726	0.908654	0.554646	0.650593	0.846053	0.26083	0.554646	0.866526	0.970779	0.0709877	0.777583
Bonferroni-corrected p values
	sul1	sul2	sul3	sul4	dfrA1	dfrA10	dfrA12	dfrA14	dfrA15	dfrA16	dfrA17	dfrA19	dfrA21	dfrA22	dfrA25	dfrA26	dfrA2d	dfrA3	dfrA5	dfrA7	dfrB1	dfrB2	dfrB3	dfrB6	dfrC	dfrF	dfrG	ASMX	SMX	TMP
sul1	0	0	17.7487	0.896158	20.819	27.0737	11.258	0.476885	23.3416	27.0737	27.6241	20.819	16.7584	0.660193	21.9124	9.91868	7.0382	0.027615	9.2609	5.44605	9.91868	23.9177	17.7487	22.7982	9.91868	1.85569	18.4746	18.245	21.451	26.3202
sul2	0	0	17.7487	0.896158	20.819	27.0737	11.258	0.476885	23.3416	27.0737	27.6241	20.819	16.7584	0.660193	21.9124	9.91868	7.0382	0.027615	9.2609	5.44605	9.91868	23.9177	17.7487	22.7982	9.91868	1.85569	18.4746	18.245	21.451	26.3202
sul3	17.7487	17.7487	0	27.0737	15.8808	23.5445	4.28719	27.0737	17.4266	23.5445	9.50208	15.8808	12.5828	8.83387	0.960632	23.5445	3.91637	17.7487	9.91868	9.50208	23.5445	2.36965	0	0.960632	23.5445	9.91868	5.34909	4.28719	9.81657	27.0737
sul4	0.896158	0.896158	27.0737	0	2.5005	4.28719	15.7672	0.208961	7.91434	4.28719	26.1817	13.7181	1.74084	16.1064	12.9812	9.91868	11.924	3.25546	23.5445	2.42134	9.91868	20.819	27.0737	31.0649	9.91868	22.1836	8.94907	20.8448	14.4896	20.8448
dfrA1	20.819	20.819	15.8808	2.5005	0	7.58854	15.0484	6.02355	1.31635	7.58854	13.3338	21.0109	0.44747	10.764	9.2609	15.8808	30.3238	28.7332	30.3642	28.6529	15.8808	28.2598	15.8808	20.5139	15.8808	20.819	19.531	7.90841	27.8967	15.0484
dfrA10	27.0737	27.0737	23.5445	4.28719	7.58854	0	17.7487	9.91868	9.50208	0	26.9532	15.8808	8.83387	12.5828	19.4386	23.5445	17.4266	27.0737	17.7487	9.50208	23.5445	7.58854	23.5445	19.4386	23.5445	17.7487	0.960632	17.7487	4.19527	27.0737
dfrA12	11.258	11.258	4.28719	15.7672	15.0484	17.7487	0	5.84706	2.42134	17.7487	21.9506	7.90841	28.9611	23.0078	25.5052	9.91868	1.24794	13.4321	32	16.6541	9.91868	6.02355	4.28719	0.876673	9.91868	6.625	3.8987	18.245	8.23015	16.9895
dfrA14	0.476885	0.476885	27.0737	0.208961	6.02355	9.91868	5.84706	0	10.849	9.91868	24.753	10.0528	10.7271	11.2774	8.34655	27.0737	5.44605	1.85569	9.2609	4.07189	27.0737	27.112	27.0737	26.4213	27.0737	8.33295	15.2425	23.5445	15.0803	15.7672
dfrA15	23.3416	23.3416	17.4266	7.91434	1.31635	9.50208	2.42134	10.849	0	9.50208	7.49671	12.0413	4.43491	20.5958	28.1772	26.9532	15.0508	27.6241	14.2077	20.3162	26.9532	5.62022	17.4266	3.53871	26.9532	21.9506	5.74445	32	9.71898	17.932
dfrA16	27.0737	27.0737	23.5445	4.28719	7.58854	0	17.7487	9.91868	9.50208	0	26.9532	15.8808	8.83387	12.5828	19.4386	23.5445	17.4266	27.0737	17.7487	9.50208	23.5445	7.58854	23.5445	19.4386	23.5445	17.7487	0.960632	17.7487	4.19527	27.0737
dfrA17	27.6241	27.6241	9.50208	26.1817	13.3338	26.9532	21.9506	24.753	7.49671	26.9532	0	4.79159	23.5382	25.0454	2.82082	26.9532	13.8296	16.6541	1.5881	11.5204	26.9532	22.1248	9.50208	2.82082	26.9532	14.2077	19.8953	14.2077	24.7104	1.97871
dfrA19	20.819	20.819	15.8808	13.7181	21.0109	15.8808	7.90841	10.0528	12.0413	15.8808	4.79159	0	22.5717	27.656	9.2609	7.58854	0.297349	32	7.90841	23.7233	7.58854	15.9938	15.8808	9.2609	7.58854	28.7332	9.2609	7.90841	3.29264	0.261445
dfrA21	16.7584	16.7584	12.5828	1.74084	0.44747	8.83387	28.9611	10.7271	4.43491	8.83387	23.5382	22.5717	0	21.6743	5.60935	3.3457	15.1041	25.2101	28.9611	14.463	3.3457	29.3877	12.5828	24.6039	3.3457	14.8325	23.6424	22.2846	28.5624	25.2101
dfrA22	0.660193	0.660193	8.83387	16.1064	10.764	12.5828	23.0078	11.2774	20.5958	12.5828	25.0454	27.656	21.6743	0	23.6424	16.9001	11.4359	1.36707	14.8325	11.4359	16.9001	21.7479	8.83387	23.6424	16.9001	2.40565	31.5018	5.56939	21.1497	30.4786
dfrA25	21.9124	21.9124	0.960632	12.9812	9.2609	19.4386	25.5052	8.34655	28.1772	19.4386	2.82082	9.2609	5.60935	23.6424	0	19.4386	8.53023	21.9124	1.23938	9.80013	19.4386	11.5204	0.960632	6.625	19.4386	30.1308	14.2485	25.5052	15.1538	12.9812
dfrA26	9.91868	9.91868	23.5445	9.91868	15.8808	23.5445	9.91868	27.0737	26.9532	23.5445	26.9532	7.58854	3.3457	16.9001	19.4386	0	9.50208	9.91868	17.7487	17.4266	0	15.8808	23.5445	19.4386	0	27.0737	19.4386	27.0737	6.69798	17.7487
dfrA2d	7.0382	7.0382	3.91637	11.924	30.3238	17.4266	1.24794	5.44605	15.0508	17.4266	13.8296	0.297349	15.1041	11.4359	8.53023	9.50208	0	9.82119	19.2427	26.0399	9.50208	8.53023	3.91637	4.79159	9.50208	8.84246	3.53871	29.0769	2.83622	4.07189
dfrA3	0.027615	0.027615	17.7487	3.25546	28.7332	27.0737	13.4321	1.85569	27.6241	27.0737	16.6541	32	25.2101	1.36707	21.9124	9.91868	9.82119	0	5.12082	7.91434	9.91868	28.7332	17.7487	29.1984	9.91868	0.325617	18.4746	14.5806	29.8461	26.3202
dfrA5	9.2609	9.2609	9.91868	23.5445	30.3642	17.7487	32	9.2609	14.2077	17.7487	1.5881	7.90841	28.9611	14.8325	1.23938	17.7487	19.2427	5.12082	0	16.6541	17.7487	5.18202	9.91868	15.2425	17.7487	3.25546	7.20477	23.5445	6.12958	15.7672
dfrA7	5.44605	5.44605	9.50208	2.42134	28.6529	9.50208	16.6541	4.07189	20.3162	9.50208	11.5204	23.7233	14.463	11.4359	9.80013	17.4266	26.0399	7.91434	16.6541	0	17.4266	30.3238	9.50208	2.82082	17.4266	30.5367	27.2288	20.5832	15.3237	29.0769
dfrB1	9.91868	9.91868	23.5445	9.91868	15.8808	23.5445	9.91868	27.0737	26.9532	23.5445	26.9532	7.58854	3.3457	16.9001	19.4386	0	9.50208	9.91868	17.7487	17.4266	0	15.8808	23.5445	19.4386	0	27.0737	19.4386	27.0737	6.69798	17.7487
dfrB2	23.9177	23.9177	2.36965	20.819	28.2598	7.58854	6.02355	27.112	5.62022	7.58854	22.1248	15.9938	29.3877	21.7479	11.5204	15.8808	8.53023	28.7332	5.18202	30.3238	15.8808	0	2.36965	11.5204	15.8808	30.3642	0.293346	6.02355	0.237439	20.819
dfrB3	17.7487	17.7487	0	27.0737	15.8808	23.5445	4.28719	27.0737	17.4266	23.5445	9.50208	15.8808	12.5828	8.83387	0.960632	23.5445	3.91637	17.7487	9.91868	9.50208	23.5445	2.36965	0	0.960632	23.5445	9.91868	5.34909	4.28719	9.81657	27.0737
dfrB6	22.7982	22.7982	0.960632	31.0649	20.5139	19.4386	0.876673	26.4213	3.53871	19.4386	2.82082	9.2609	24.6039	23.6424	6.625	19.4386	4.79159	29.1984	15.2425	2.82082	19.4386	11.5204	0.960632	0	19.4386	15.2425	14.2485	19.3166	20.9736	8.34655
dfrC	9.91868	9.91868	23.5445	9.91868	15.8808	23.5445	9.91868	27.0737	26.9532	23.5445	26.9532	7.58854	3.3457	16.9001	19.4386	0	9.50208	9.91868	17.7487	17.4266	0	15.8808	23.5445	19.4386	0	27.0737	19.4386	27.0737	6.69798	17.7487
dfrF	1.85569	1.85569	9.91868	22.1836	20.819	17.7487	6.625	8.33295	21.9506	17.7487	14.2077	28.7332	14.8325	2.40565	30.1308	27.0737	8.84246	0.325617	3.25546	30.5367	27.0737	30.3642	9.91868	15.2425	27.0737	0	28.2688	8.33295	25.5827	27.7288
dfrG	18.4746	18.4746	5.34909	8.94907	19.531	0.960632	3.8987	15.2425	5.74445	0.960632	19.8953	9.2609	23.6424	31.5018	14.2485	19.4386	3.53871	18.4746	7.20477	27.2288	19.4386	0.293346	5.34909	14.2485	19.4386	28.2688	0	21.9124	0.829691	31.0649
ASMX	18.245	18.245	4.28719	20.8448	7.90841	17.7487	18.245	23.5445	32	17.7487	14.2077	7.90841	22.2846	5.56939	25.5052	27.0737	29.0769	14.5806	23.5445	20.5832	27.0737	6.02355	4.28719	19.3166	27.0737	8.33295	21.9124	0	22.8084	2.2716
SMX	21.451	21.451	9.81657	14.4896	27.8967	4.19527	8.23015	15.0803	9.71898	4.19527	24.7104	3.29264	28.5624	21.1497	15.1538	6.69798	2.83622	29.8461	6.12958	15.3237	6.69798	0.237439	9.81657	20.9736	6.69798	25.5827	0.829691	22.8084	0	24.8827
TMP	26.3202	26.3202	27.0737	20.8448	15.0484	27.0737	16.9895	15.7672	17.932	27.0737	1.97871	0.261445	25.2101	30.4786	12.9812	17.7487	4.07189	26.3202	15.7672	29.0769	17.7487	20.819	27.0737	8.34655	17.7487	27.7288	31.0649	2.2716	24.8827	0
Bonferroni-corrected p values adjusted
	sul1	sul2	sul3	sul4	dfrA1	dfrA10	dfrA12	dfrA14	dfrA15	dfrA16	dfrA17	dfrA19	dfrA21	dfrA22	dfrA25	dfrA26	dfrA2d	dfrA3	dfrA5	dfrA7	dfrB1	dfrB2	dfrB3	dfrB6	dfrC	dfrF	dfrG	ASMX	SMX	TMP
sul1	0	0	1	0.896158	1	1	1	0.476885	1	1	1	1	1	0.660193	1	1	1	0.027615	1	1	1	1	1	1	1	1	1	1	1	1
sul2	1	1	0	1	1	1	1	1	1	1	1	1	1	1	0.960632	1	1	1	1	1	1	1	0	0.960632	1	1	1	1	1	1
sul3	0.896158	0.896158	1	0	1	1	1	0.208961	1	1	1	1	1	1	1	1	1	1	1	1	1	1	1	1	1	1	1	1	1	1
sul4	1	1	1	1	0	1	1	1	1	1	1	1	0.44747	1	1	1	1	1	1	1	1	1	1	1	1	1	1	1	1	1
dfrA1	1	1	1	1	1	0	1	1	1	0	1	1	1	1	1	1	1	1	1	1	1	1	1	1	1	1	0.960632	1	1	1
dfrA10	1	1	1	1	1	1	0	1	1	1	1	1	1	1	1	1	1	1	1	1	1	1	1	0.876673	1	1	1	1	1	1
dfrA12	0.476885	0.476885	1	0.208961	1	1	1	0	1	1	1	1	1	1	1	1	1	1	1	1	1	1	1	1	1	1	1	1	1	1
dfrA14	1	1	1	1	1	1	1	1	0	1	1	1	1	1	1	1	1	1	1	1	1	1	1	1	1	1	1	1	1	1
dfrA15	1	1	1	1	1	0	1	1	1	0	1	1	1	1	1	1	1	1	1	1	1	1	1	1	1	1	0.960632	1	1	1
dfrA16	1	1	1	1	1	1	1	1	1	1	0	1	1	1	1	1	1	1	1	1	1	1	1	1	1	1	1	1	1	1
dfrA17	1	1	1	1	1	1	1	1	1	1	1	0	1	1	1	1	0.297349	1	1	1	1	1	1	1	1	1	1	1	1	0.261445
dfrA19	1	1	1	1	0.44747	1	1	1	1	1	1	1	0	1	1	1	1	1	1	1	1	1	1	1	1	1	1	1	1	1
dfrA21	0.660193	0.660193	1	1	1	1	1	1	1	1	1	1	1	0	1	1	1	1	1	1	1	1	1	1	1	1	1	1	1	1
dfrA22	1	1	0.960632	1	1	1	1	1	1	1	1	1	1	1	0	1	1	1	1	1	1	1	0.960632	1	1	1	1	1	1	1
dfrA25	1	1	1	1	1	1	1	1	1	1	1	1	1	1	1	0	1	1	1	1	0	1	1	1	0	1	1	1	1	1
dfrA26	1	1	1	1	1	1	1	1	1	1	1	0.297349	1	1	1	1	0	1	1	1	1	1	1	1	1	1	1	1	1	1
dfrA2d	0.027615	0.027615	1	1	1	1	1	1	1	1	1	1	1	1	1	1	1	0	1	1	1	1	1	1	1	0.325617	1	1	1	1
dfrA3	1	1	1	1	1	1	1	1	1	1	1	1	1	1	1	1	1	1	0	1	1	1	1	1	1	1	1	1	1	1
dfrA5	1	1	1	1	1	1	1	1	1	1	1	1	1	1	1	1	1	1	1	0	1	1	1	1	1	1	1	1	1	1
dfrA7	1	1	1	1	1	1	1	1	1	1	1	1	1	1	1	0	1	1	1	1	0	1	1	1	0	1	1	1	1	1
dfrB1	1	1	1	1	1	1	1	1	1	1	1	1	1	1	1	1	1	1	1	1	1	0	1	1	1	1	0.293346	1	0.237439	1
dfrB2	1	1	0	1	1	1	1	1	1	1	1	1	1	1	0.960632	1	1	1	1	1	1	1	0	0.960632	1	1	1	1	1	1
dfrB3	1	1	0.960632	1	1	1	0.876673	1	1	1	1	1	1	1	1	1	1	1	1	1	1	1	0.960632	0	1	1	1	1	1	1
dfrB6	1	1	1	1	1	1	1	1	1	1	1	1	1	1	1	0	1	1	1	1	0	1	1	1	0	1	1	1	1	1
dfrC	1	1	1	1	1	1	1	1	1	1	1	1	1	1	1	1	1	0.325617	1	1	1	1	1	1	1	0	1	1	1	1
dfrF	1	1	1	1	1	0.960632	1	1	1	0.960632	1	1	1	1	1	1	1	1	1	1	1	0.293346	1	1	1	1	0	1	0.829691	1
dfrG	1	1	1	1	1	1	1	1	1	1	1	1	1	1	1	1	1	1	1	1	1	1	1	1	1	1	1	0	1	1
ASMX	1	1	1	1	1	1	1	1	1	1	1	1	1	1	1	1	1	1	1	1	1	0.237439	1	1	1	1	0.829691	1	0	1
SMX	1	1	1	1	1	1	1	1	1	1	1	0.261445	1	1	1	1	1	1	1	1	1	1	1	1	1	1	1	1	1	0
TMP	0	0	0	0	0	0	0	0	0	0	0	0	0	0	0	0	0	0	0	0	0	0	0	0	0	0	0	0	0	0
MLS
Spearman rank correlation rho values
	ereB	erm31	erm33	erm35	erm36	erm38	erm39	erm42	erm47	ermA	ermB	ermF	ermG	ermQ	ermT	ermX	ermY	mexA	mexB	mphA	mphB	mphC	lpeB	mtrA	mtrC	mtrD	mtrE	mtrR	A-ERY	AZI	CLA
ereB	1	-0.031174	0.952381	0.380952	-0.0824786	0.730552	0.922172	-0.233805	0.0731925	0.79104	0.642857	0.952381	0.880952	0.187044	0.483197	0.455098	-0.247436	0.809524	0.952381	0.928571	0.80241	0.412393	0.97619	0.857143	0.809524	0.904762	0.761905	0.619048	-0.327327	0.694623	-0.68313
erm31	-0.031174	1	0.077935	-0.592306	-0.21598	-0.25873	-0.117605	-0.326531	0.447214	0.0535714	0.545545	-0.031174	-0.171457	0.5	0.316327	-0.235209	-0.21598	-0.031174	-0.031174	-0.031174	-0.25873	0.755929	0.077935	-0.171457	-0.452023	-0.171457	-0.452023	-0.732589	-0.428571	-0.399856	0.606933
erm33	0.952381	0.077935	1	0.285714	-0.0824786	0.682647	0.850315	-0.233805	0.219578	0.654654	0.809524	0.928571	0.928571	0.187044	0.342914	0.622766	-0.247436	0.761905	0.928571	0.833333	0.874267	0.412393	0.97619	0.880952	0.785714	0.904762	0.761905	0.547619	-0.354604	0.634742	-0.658733
erm35	0.380952	-0.592306	0.285714	1	-0.0824786	0.0838338	0.467074	-0.342914	-0.29277	0.272772	-0.0714286	0.5	0.452381	-0.483197	0.187044	0.0598813	-0.412393	0.52381	0.5	0.52381	0.419169	-0.247436	0.261905	0.547619	0.738095	0.619048	0.666667	0.619048	0.545545	0.826362	-0.634335
erm36	-0.0824786	-0.21598	-0.0824786	-0.0824786	1	-0.248922	-0.082974	0.755929	0.422577	-0.283473	-0.0824786	-0.0824786	0.0824786	-0.21598	-0.21598	0.248922	-0.142857	-0.247436	-0.0824786	-0.247436	0.248922	-0.142857	-0.0824786	0.0824786	0.0824786	-0.0824786	0.247436	-0.0824786	0.283473	-0.248922	0.0845154
erm38	0.730552	-0.25873	0.682647	0.0838338	-0.248922	1	0.710843	0.0627224	-0.12272	0.631144	0.263478	0.550908	0.586837	0.344973	0.26657	0.451807	0.41487	0.407193	0.550908	0.562884	0.542169	0.082974	0.730552	0.455098	0.503003	0.526956	0.431145	0.742528	-0.589983	0.36747	-0.748593
erm39	0.922172	-0.117605	0.850315	0.467074	-0.082974	0.710843	1	-0.235209	-0.0490881	0.878114	0.479051	0.814386	0.730552	0.0470418	0.658586	0.259036	-0.248922	0.598813	0.814386	0.826362	0.686747	0.248922	0.922172	0.694623	0.790433	0.790433	0.694623	0.694623	-0.397895	0.656627	-0.773137
erm42	-0.233805	-0.326531	-0.233805	-0.342914	0.755929	0.0627224	-0.235209	1	0.41527	-0.428571	-0.342914	-0.342914	-0.093522	0.173469	-0.326531	0.26657	0.539949	-0.483197	-0.342914	-0.483197	0.0470418	-0.21598	-0.233805	-0.202631	-0.202631	-0.342914	-0.062348	-0.015587	0.0535714	-0.540981	0.0159719
erm47	0.0731925	0.447214	0.219578	-0.29277	0.422577	-0.12272	-0.0490881	0.41527	1	-0.33541	0.439155	0.09759	0.243975	0.559017	0.0319438	0.319072	0.0845154	-0.0243975	0.09759	-0.121988	0.24544	0.591608	0.121988	0.170783	-0.121988	0.048795	0	-0.414758	0.0279508	-0.380433	0.175
ermA	0.79104	0.0535714	0.654654	0.272772	-0.283473	0.631144	0.878114	-0.428571	-0.33541	1	0.354604	0.654654	0.436436	0.0535714	0.75	-0.0686027	-0.283473	0.518267	0.654654	0.79104	0.356734	0.283473	0.79104	0.436436	0.545545	0.572822	0.409159	0.518267	-0.5625	0.548821	-0.503115
ermB	0.642857	0.545545	0.809524	-0.0714286	-0.0824786	0.263478	0.479051	-0.342914	0.439155	0.354604	1	0.690476	0.690476	0.218218	0.171457	0.550908	-0.412393	0.571429	0.690476	0.547619	0.646718	0.57735	0.738095	0.666667	0.428571	0.642857	0.452381	0.0238095	-0.354604	0.323359	-0.170783
ermF	0.952381	-0.031174	0.928571	0.5	-0.0824786	0.550908	0.814386	-0.342914	0.09759	0.654654	0.690476	1	0.928571	0.077935	0.342914	0.503003	-0.412393	0.928571	1	0.952381	0.838338	0.412393	0.904762	0.952381	0.857143	0.97619	0.833333	0.547619	-0.0818317	0.80241	-0.609938
ermG	0.880952	-0.171457	0.928571	0.452381	0.0824786	0.586837	0.730552	-0.093522	0.243975	0.436436	0.690476	0.928571	1	0.046761	0.093522	0.766481	-0.247436	0.809524	0.928571	0.785714	0.970077	0.247436	0.857143	0.97619	0.880952	0.952381	0.904762	0.619048	-0.0272772	0.718576	-0.707528
ermQ	0.187044	0.5	0.187044	-0.483197	-0.21598	0.344973	0.0470418	0.173469	0.559017	0.0535714	0.218218	0.077935	0.046761	1	0.316327	-0.0156806	0.539949	0.077935	0.077935	0.077935	-0.0940837	0.755929	0.187044	-0.062348	-0.342914	-0.062348	-0.342914	-0.296153	-0.428571	-0.399856	0.159719
ermT	0.483197	0.316327	0.342914	0.187044	-0.21598	0.26657	0.658586	-0.326531	0.0319438	0.75	0.171457	0.342914	0.093522	0.316327	1	-0.478259	-0.21598	0.202631	0.342914	0.483197	-0.0156806	0.539949	0.483197	0.093522	0.15587	0.233805	0.015587	0.077935	-0.428571	0.156806	-0.191663
ermX	0.455098	-0.235209	0.622766	0.0598813	0.248922	0.451807	0.259036	0.26657	0.319072	-0.0686027	0.550908	0.503003	0.766481	-0.0156806	-0.478259	1	0.082974	0.395217	0.503003	0.263478	0.837349	-0.082974	0.491027	0.682647	0.562884	0.574861	0.670671	0.455098	-0.0137205	0.325301	-0.503153
ermY	-0.247436	-0.21598	-0.247436	-0.412393	-0.142857	0.41487	-0.248922	0.539949	0.0845154	-0.283473	-0.412393	-0.412393	-0.247436	0.539949	-0.21598	0.082974	1	-0.412393	-0.412393	-0.412393	-0.248922	-0.142857	-0.247436	-0.412393	-0.412393	-0.412393	-0.412393	0.0824786	-0.283473	-0.497844	-0.0845154
mexA	0.809524	-0.031174	0.761905	0.52381	-0.247436	0.407193	0.598813	-0.483197	-0.0243975	0.518267	0.571429	0.928571	0.809524	0.077935	0.202631	0.395217	-0.412393	1	0.928571	0.928571	0.670671	0.412393	0.714286	0.880952	0.738095	0.904762	0.714286	0.428571	0.109109	0.826362	-0.439155
mexB	0.952381	-0.031174	0.928571	0.5	-0.0824786	0.550908	0.814386	-0.342914	0.09759	0.654654	0.690476	1	0.928571	0.077935	0.342914	0.503003	-0.412393	0.928571	1	0.952381	0.838338	0.412393	0.904762	0.952381	0.857143	0.97619	0.833333	0.547619	-0.0818317	0.80241	-0.609938
mphA	0.928571	-0.031174	0.833333	0.52381	-0.247436	0.562884	0.826362	-0.483197	-0.121988	0.79104	0.547619	0.952381	0.785714	0.077935	0.483197	0.263478	-0.412393	0.928571	0.952381	1	0.658694	0.412393	0.857143	0.833333	0.785714	0.904762	0.714286	0.547619	-0.136386	0.826362	-0.561143
mphB	0.80241	-0.25873	0.874267	0.419169	0.248922	0.542169	0.686747	0.0470418	0.24544	0.356734	0.646718	0.838338	0.970077	-0.0940837	-0.0156806	0.837349	-0.248922	0.670671	0.838338	0.658694	1	0.082974	0.80241	0.934148	0.886243	0.886243	0.934148	0.646718	-0.0137205	0.656627	-0.724049
mphC	0.412393	0.755929	0.412393	-0.247436	-0.142857	0.082974	0.248922	-0.21598	0.591608	0.283473	0.57735	0.412393	0.247436	0.755929	0.539949	-0.082974	-0.142857	0.412393	0.412393	0.412393	0.082974	1	0.412393	0.247436	-0.0824786	0.247436	-0.0824786	-0.412393	-0.283473	-0.082974	0.253546
lpeB	0.97619	0.077935	0.97619	0.261905	-0.0824786	0.730552	0.922172	-0.233805	0.121988	0.79104	0.738095	0.904762	0.857143	0.187044	0.483197	0.491027	-0.247436	0.714286	0.904762	0.857143	0.80241	0.412393	1	0.809524	0.761905	0.857143	0.714286	0.571429	-0.463713	0.610789	-0.658733
mtrA	0.857143	-0.171457	0.880952	0.547619	0.0824786	0.455098	0.694623	-0.202631	0.170783	0.436436	0.666667	0.952381	0.97619	-0.062348	0.093522	0.682647	-0.412393	0.880952	0.952381	0.833333	0.934148	0.247436	0.809524	1	0.904762	0.97619	0.928571	0.571429	0.109109	0.80241	-0.634335
mtrC	0.809524	-0.452023	0.785714	0.738095	0.0824786	0.503003	0.790433	-0.202631	-0.121988	0.545545	0.428571	0.857143	0.880952	-0.342914	0.15587	0.562884	-0.412393	0.738095	0.857143	0.785714	0.886243	-0.0824786	0.761905	0.904762	1	0.928571	0.97619	0.809524	0.109109	0.89822	-0.829515
mtrD	0.904762	-0.171457	0.904762	0.619048	-0.0824786	0.526956	0.790433	-0.342914	0.048795	0.572822	0.642857	0.97619	0.952381	-0.062348	0.233805	0.574861	-0.412393	0.904762	0.97619	0.904762	0.886243	0.247436	0.857143	0.97619	0.928571	1	0.904762	0.642857	0.0272772	0.874267	-0.707528
mtrE	0.761905	-0.452023	0.761905	0.666667	0.247436	0.431145	0.694623	-0.062348	0	0.409159	0.452381	0.833333	0.904762	-0.342914	0.015587	0.670671	-0.412393	0.714286	0.833333	0.714286	0.934148	-0.0824786	0.714286	0.928571	0.97619	0.904762	1	0.738095	0.190941	0.826362	-0.756323
mtrR	0.619048	-0.732589	0.547619	0.619048	-0.0824786	0.742528	0.694623	-0.015587	-0.414758	0.518267	0.0238095	0.547619	0.619048	-0.296153	0.077935	0.455098	0.0824786	0.428571	0.547619	0.547619	0.646718	-0.412393	0.571429	0.571429	0.809524	0.642857	0.738095	1	-0.0818317	0.718576	-0.951503
A-ERY	-0.327327	-0.428571	-0.354604	0.545545	0.283473	-0.589983	-0.397895	0.0535714	0.0279508	-0.5625	-0.354604	-0.0818317	-0.0272772	-0.428571	-0.428571	-0.0137205	-0.283473	0.109109	-0.0818317	-0.136386	-0.0137205	-0.283473	-0.463713	0.109109	0.109109	0.0272772	0.190941	-0.0818317	1	0.219529	0.111803
AZI	0.694623	-0.399856	0.634742	0.826362	-0.248922	0.36747	0.656627	-0.540981	-0.380433	0.548821	0.323359	0.80241	0.718576	-0.399856	0.156806	0.325301	-0.497844	0.826362	0.80241	0.826362	0.656627	-0.082974	0.610789	0.80241	0.89822	0.874267	0.826362	0.718576	0.219529	1	-0.687233
CLA	-0.68313	0.606933	-0.658733	-0.634335	0.0845154	-0.748593	-0.773137	0.0159719	0.175	-0.503115	-0.170783	-0.609938	-0.707528	0.159719	-0.191663	-0.503153	-0.0845154	-0.439155	-0.609938	-0.561143	-0.724049	0.253546	-0.658733	-0.634335	-0.829515	-0.707528	-0.756323	-0.951503	0.111803	-0.687233	1
p values
	ereB	erm31	erm33	erm35	erm36	erm38	erm39	erm42	erm47	ermA	ermB	ermF	ermG	ermQ	ermT	ermX	ermY	mexA	mexB	mphA	mphB	mphC	lpeB	mtrA	mtrC	mtrD	mtrE	mtrR	A-ERY	AZI	CLA
ereB		0.941587	0.0002604	0.351813	0.846053	0.0395556	0.00111082	0.57733	0.863253	0.0193848	0.0855589	0.0002604	0.00385032	0.657387	0.225149	0.257192	0.554646	0.0149027	0.0002604	0.000862968	0.0165407	0.309959	3.3144e-05	0.00653002	0.0149027	0.00200828	0.0280049	0.101733	0.428692	0.0558847	0.0618347
erm31	0.941587		0.854463	0.121835	0.607455	0.536096	0.781516	0.429882	0.26657	0.899746	0.161938	0.941587	0.684763	0.207031	0.445266	0.574979	0.607455	0.941587	0.941587	0.941587	0.536096	0.0300197	0.854463	0.684763	0.26083	0.684763	0.26083	0.0387306	0.289403	0.326351	0.110585
erm33	0.0002604	0.854463		0.492726	0.846053	0.0620927	0.00747141	0.57733	0.601334	0.0781407	0.0149027	0.000862968	0.000862968	0.657387	0.405662	0.0991008	0.554646	0.0280049	0.000862968	0.0101755	0.00451239	0.309959	3.3144e-05	0.00385032	0.0208151	0.00200828	0.0280049	0.160026	0.388751	0.0908904	0.0756668
erm35	0.351813	0.121835	0.492726		0.846053	0.843546	0.24327	0.405662	0.481618	0.513355	0.866526	0.207031	0.260405	0.225149	0.657387	0.887991	0.309959	0.182721	0.207031	0.182721	0.301267	0.554646	0.530923	0.160026	0.0365528	0.101733	0.0709877	0.101733	0.161938	0.0114428	0.0911627
erm36	0.846053	0.607455	0.846053	0.846053		0.552193	0.845136	0.0300197	0.29694	0.496275	0.846053	0.846053	0.846053	0.607455	0.607455	0.552193	0.735765	0.554646	0.846053	0.554646	0.552193	0.735765	0.846053	0.846053	0.846053	0.846053	0.554646	0.846053	0.496275	0.552193	0.842287
erm38	0.0395556	0.536096	0.0620927	0.843546	0.552193		0.0480922	0.882704	0.772199	0.0933137	0.528366	0.157018	0.126199	0.40266	0.523354	0.261086	0.306768	0.316709	0.157018	0.146332	0.165077	0.845136	0.0395556	0.257192	0.203877	0.179629	0.286196	0.034855	0.123678	0.370507	0.0326119
erm39	0.00111082	0.781516	0.00747141	0.24327	0.845136	0.0480922		0.574979	0.908108	0.00412316	0.229741	0.0138443	0.0395556	0.911927	0.0757551	0.535596	0.552193	0.116754	0.0138443	0.0114428	0.0599235	0.552193	0.00111082	0.0558847	0.0195445	0.0195445	0.0558847	0.0558847	0.32895	0.0769383	0.0244485
erm42	0.57733	0.429882	0.57733	0.405662	0.0300197	0.882704	0.574979		0.306254	0.289403	0.405662	0.405662	0.825666	0.681211	0.429882	0.523354	0.167159	0.225149	0.405662	0.225149	0.911927	0.607455	0.57733	0.630339	0.630339	0.405662	0.8834	0.970779	0.899746	0.16619	0.970058
erm47	0.863253	0.26657	0.601334	0.481618	0.29694	0.772199	0.908108	0.306254		0.416681	0.276327	0.818177	0.560376	0.149737	0.940146	0.441104	0.842287	0.954273	0.818177	0.773532	0.557947	0.122387	0.773532	0.685955	0.773532	0.908654	1	0.306912	0.947619	0.352525	0.678513
ermA	0.0193848	0.899746	0.0781407	0.513355	0.496275	0.0933137	0.00412316	0.289403	0.416681		0.388751	0.0781407	0.279658	0.899746	0.0321045	0.871773	0.496275	0.188236	0.0781407	0.0193848	0.385705	0.496275	0.0193848	0.279658	0.161938	0.137778	0.314149	0.188236	0.146668	0.158923	0.203759
ermB	0.0855589	0.161938	0.0149027	0.866526	0.846053	0.528366	0.229741	0.405662	0.276327	0.388751		0.0579903	0.0579903	0.603645	0.684763	0.157018	0.309959	0.13896	0.0579903	0.160026	0.0830877	0.133975	0.0365528	0.0709877	0.289403	0.0855589	0.260405	0.955374	0.388751	0.434639	0.685955
ermF	0.0002604	0.941587	0.000862968	0.207031	0.846053	0.157018	0.0138443	0.405662	0.818177	0.0781407	0.0579903		0.000862968	0.854463	0.405662	0.203877	0.309959	0.000862968	0	0.0002604	0.00932312	0.309959	0.00200828	0.0002604	0.00653002	3.3144e-05	0.0101755	0.160026	0.847249	0.0165407	0.10835
ermG	0.00385032	0.684763	0.000862968	0.260405	0.846053	0.126199	0.0395556	0.825666	0.560376	0.279658	0.0579903	0.000862968		0.912451	0.825666	0.02652	0.554646	0.0149027	0.000862968	0.0208151	6.54856e-05	0.554646	0.00653002	3.3144e-05	0.00385032	0.0002604	0.00200828	0.101733	0.948881	0.0446226	0.0496283
ermQ	0.657387	0.207031	0.657387	0.225149	0.607455	0.40266	0.911927	0.681211	0.149737	0.899746	0.603645	0.854463	0.912451		0.445266	0.970604	0.167159	0.854463	0.854463	0.854463	0.824631	0.0300197	0.657387	0.8834	0.405662	0.8834	0.405662	0.476327	0.289403	0.326351	0.705581
ermT	0.225149	0.445266	0.405662	0.657387	0.607455	0.523354	0.0757551	0.429882	0.940146	0.0321045	0.684763	0.405662	0.825666	0.445266		0.230623	0.607455	0.630339	0.405662	0.225149	0.970604	0.167159	0.225149	0.825666	0.712443	0.57733	0.970779	0.854463	0.289403	0.710773	0.649336
ermX	0.257192	0.574979	0.0991008	0.887991	0.552193	0.261086	0.535596	0.523354	0.441104	0.871773	0.157018	0.203877	0.02652	0.970604	0.230623		0.845136	0.332517	0.203877	0.528366	0.00948781	0.845136	0.216608	0.0620927	0.146332	0.136058	0.0686927	0.257192	0.974277	0.431724	0.20372
ermY	0.554646	0.607455	0.554646	0.309959	0.735765	0.306768	0.552193	0.167159	0.842287	0.496275	0.309959	0.309959	0.554646	0.167159	0.607455	0.845136		0.309959	0.309959	0.309959	0.552193	0.735765	0.554646	0.309959	0.309959	0.309959	0.309959	0.846053	0.496275	0.209312	0.842287
mexA	0.0149027	0.941587	0.0280049	0.182721	0.554646	0.316709	0.116754	0.225149	0.954273	0.188236	0.13896	0.000862968	0.0149027	0.854463	0.630339	0.332517	0.309959		0.000862968	0.000862968	0.0686927	0.309959	0.0465282	0.00385032	0.0365528	0.00200828	0.0465282	0.289403	0.797039	0.0114428	0.276327
mexB	0.0002604	0.941587	0.000862968	0.207031	0.846053	0.157018	0.0138443	0.405662	0.818177	0.0781407	0.0579903	0	0.000862968	0.854463	0.405662	0.203877	0.309959	0.000862968		0.0002604	0.00932312	0.309959	0.00200828	0.0002604	0.00653002	3.3144e-05	0.0101755	0.160026	0.847249	0.0165407	0.10835
mphA	0.000862968	0.941587	0.0101755	0.182721	0.554646	0.146332	0.0114428	0.225149	0.773532	0.0193848	0.160026	0.0002604	0.0208151	0.854463	0.225149	0.528366	0.309959	0.000862968	0.0002604		0.0756897	0.309959	0.00653002	0.0101755	0.0208151	0.00200828	0.0465282	0.160026	0.747429	0.0114428	0.14786
mphB	0.0165407	0.536096	0.00451239	0.301267	0.552193	0.165077	0.0599235	0.911927	0.557947	0.385705	0.0830877	0.00932312	6.54856e-05	0.824631	0.970604	0.00948781	0.552193	0.0686927	0.00932312	0.0756897		0.845136	0.0165407	0.000679106	0.00337334	0.00337334	0.000679106	0.0830877	0.974277	0.0769383	0.042261
mphC	0.309959	0.0300197	0.309959	0.554646	0.735765	0.845136	0.552193	0.607455	0.122387	0.496275	0.133975	0.309959	0.554646	0.0300197	0.167159	0.845136	0.735765	0.309959	0.309959	0.309959	0.845136		0.309959	0.554646	0.846053	0.554646	0.846053	0.309959	0.496275	0.845136	0.544582
lpeB	3.3144e-05	0.854463	3.3144e-05	0.530923	0.846053	0.0395556	0.00111082	0.57733	0.773532	0.0193848	0.0365528	0.00200828	0.00653002	0.657387	0.225149	0.216608	0.554646	0.0465282	0.00200828	0.00653002	0.0165407	0.309959		0.0149027	0.0280049	0.00653002	0.0465282	0.13896	0.247138	0.107721	0.0756668
mtrA	0.00653002	0.684763	0.00385032	0.160026	0.846053	0.257192	0.0558847	0.630339	0.685955	0.279658	0.0709877	0.0002604	3.3144e-05	0.8834	0.825666	0.0620927	0.309959	0.00385032	0.0002604	0.0101755	0.000679106	0.554646	0.0149027		0.00200828	3.3144e-05	0.000862968	0.13896	0.797039	0.0165407	0.0911627
mtrC	0.0149027	0.26083	0.0208151	0.0365528	0.846053	0.203877	0.0195445	0.630339	0.773532	0.161938	0.289403	0.00653002	0.00385032	0.405662	0.712443	0.146332	0.309959	0.0365528	0.00653002	0.0208151	0.00337334	0.846053	0.0280049	0.00200828		0.000862968	3.3144e-05	0.0149027	0.797039	0.0024388	0.010858
mtrD	0.00200828	0.684763	0.00200828	0.101733	0.846053	0.179629	0.0195445	0.405662	0.908654	0.137778	0.0855589	3.3144e-05	0.0002604	0.8834	0.57733	0.136058	0.309959	0.00200828	3.3144e-05	0.00200828	0.00337334	0.554646	0.00653002	3.3144e-05	0.000862968		0.00200828	0.0855589	0.948881	0.00451239	0.0496283
mtrE	0.0280049	0.26083	0.0280049	0.0709877	0.554646	0.286196	0.0558847	0.8834	1	0.314149	0.260405	0.0101755	0.00200828	0.405662	0.970779	0.0686927	0.309959	0.0465282	0.0101755	0.0465282	0.000679106	0.846053	0.0465282	0.000862968	3.3144e-05	0.00200828		0.0365528	0.650593	0.0114428	0.0298844
mtrR	0.101733	0.0387306	0.160026	0.101733	0.846053	0.034855	0.0558847	0.970779	0.306912	0.188236	0.955374	0.160026	0.101733	0.476327	0.854463	0.257192	0.846053	0.289403	0.160026	0.160026	0.0830877	0.309959	0.13896	0.13896	0.0149027	0.0855589	0.0365528		0.847249	0.0446226	0.000274893
A-ERY	0.428692	0.289403	0.388751	0.161938	0.496275	0.123678	0.32895	0.899746	0.947619	0.146668	0.388751	0.847249	0.948881	0.289403	0.289403	0.974277	0.496275	0.797039	0.847249	0.747429	0.974277	0.496275	0.247138	0.797039	0.797039	0.948881	0.650593	0.847249		0.601417	0.792109
AZI	0.0558847	0.326351	0.0908904	0.0114428	0.552193	0.370507	0.0769383	0.16619	0.352525	0.158923	0.434639	0.0165407	0.0446226	0.326351	0.710773	0.431724	0.209312	0.0114428	0.0165407	0.0114428	0.0769383	0.845136	0.107721	0.0165407	0.0024388	0.00451239	0.0114428	0.0446226	0.601417		0.0596695
CLA	0.0618347	0.110585	0.0756668	0.0911627	0.842287	0.0326119	0.0244485	0.970058	0.678513	0.203759	0.685955	0.10835	0.0496283	0.705581	0.649336	0.20372	0.842287	0.276327	0.10835	0.14786	0.042261	0.544582	0.0756668	0.0911627	0.010858	0.0496283	0.0298844	0.000274893	0.792109	0.0596695
Bonferroni-corrected p values
	ereB	erm31	erm33	erm35	erm36	erm38	erm39	erm42	erm47	ermA	ermB	ermF	ermG	ermQ	ermT	ermX	ermY	mexA	mexB	mphA	mphB	mphC	lpeB	mtrA	mtrC	mtrD	mtrE	mtrR	A-ERY	AZI	CLA
ereB	0	29.1892	0.0080724	10.9062	26.2276	1.22622	0.0344353	17.8972	26.7609	0.60093	2.65233	0.0080724	0.11936	20.379	6.97962	7.97295	17.194	0.461983	0.0080724	0.026752	0.512762	9.60872	0.00102746	0.202431	0.461983	0.0622565	0.868153	3.15372	13.2894	1.73243	1.91688
erm31	29.1892	0	26.4883	3.77687	18.8311	16.619	24.227	13.3264	8.26366	27.8921	5.02009	29.1892	21.2277	6.41797	13.8032	17.8243	18.8311	29.1892	29.1892	29.1892	16.619	0.930612	26.4883	21.2277	8.08572	21.2277	8.08572	1.20065	8.9715	10.1169	3.42813
erm33	0.0080724	26.4883	0	15.2745	26.2276	1.92487	0.231614	17.8972	18.6414	2.42236	0.461983	0.026752	0.026752	20.379	12.5755	3.07213	17.194	0.868153	0.026752	0.315442	0.139884	9.60872	0.00102746	0.11936	0.645269	0.0622565	0.868153	4.96079	12.0513	2.8176	2.34567
erm35	10.9062	3.77687	15.2745	0	26.2276	26.1499	7.54137	12.5755	14.9302	15.914	26.8623	6.41797	8.07255	6.97962	20.379	27.5277	9.60872	5.66434	6.41797	5.66434	9.33927	17.194	16.4586	4.96079	1.13314	3.15372	2.20062	3.15372	5.02009	0.354726	2.82604
erm36	26.2276	18.8311	26.2276	26.2276	0	17.118	26.1992	0.930612	9.20514	15.3845	26.2276	26.2276	26.2276	18.8311	18.8311	17.118	22.8087	17.194	26.2276	17.194	17.118	22.8087	26.2276	26.2276	26.2276	26.2276	17.194	26.2276	15.3845	17.118	26.1109
erm38	1.22622	16.619	1.92487	26.1499	17.118	0	1.49086	27.3638	23.9382	2.89272	16.3794	4.86757	3.91217	12.4825	16.224	8.09366	9.5098	9.81798	4.86757	4.53628	5.1174	26.1992	1.22622	7.97295	6.32018	5.5685	8.87207	1.08051	3.83401	11.4857	1.01097
erm39	0.0344353	24.227	0.231614	7.54137	26.1992	1.49086	0	17.8243	28.1513	0.127818	7.12196	0.429172	1.22622	28.2697	2.34841	16.6035	17.118	3.61936	0.429172	0.354726	1.85763	17.118	0.0344353	1.73243	0.605881	0.605881	1.73243	1.73243	10.1974	2.38509	0.757905
erm42	17.8972	13.3264	17.8972	12.5755	0.930612	27.3638	17.8243	0	9.49388	8.9715	12.5755	12.5755	25.5956	21.1175	13.3264	16.224	5.18193	6.97962	12.5755	6.97962	28.2697	18.8311	17.8972	19.5405	19.5405	12.5755	27.3854	30.0942	27.8921	5.15188	30.0718
erm47	26.7609	8.26366	18.6414	14.9302	9.20514	23.9382	28.1513	9.49388	0	12.9171	8.56613	25.3635	17.3716	4.64186	29.1445	13.6742	26.1109	29.5825	25.3635	23.9795	17.2964	3.79398	23.9795	21.2646	23.9795	28.1683	31	9.51428	29.3762	10.9283	21.0339
ermA	0.60093	27.8921	2.42236	15.914	15.3845	2.89272	0.127818	8.9715	12.9171	0	12.0513	2.42236	8.66941	27.8921	0.995239	27.025	15.3845	5.83531	2.42236	0.60093	11.9568	15.3845	0.60093	8.66941	5.02009	4.27111	9.73863	5.83531	4.54671	4.92661	6.31654
ermB	2.65233	5.02009	0.461983	26.8623	26.2276	16.3794	7.12196	12.5755	8.56613	12.0513	0	1.7977	1.7977	18.713	21.2277	4.86757	9.60872	4.30776	1.7977	4.96079	2.57572	4.15321	1.13314	2.20062	8.9715	2.65233	8.07255	29.6166	12.0513	13.4738	21.2646
ermF	0.0080724	29.1892	0.026752	6.41797	26.2276	4.86757	0.429172	12.5755	25.3635	2.42236	1.7977	0	0.026752	26.4883	12.5755	6.32018	9.60872	0.026752	0	0.0080724	0.289017	9.60872	0.0622565	0.0080724	0.202431	0.00102746	0.315442	4.96079	26.2647	0.512762	3.35885
ermG	0.11936	21.2277	0.026752	8.07255	26.2276	3.91217	1.22622	25.5956	17.3716	8.66941	1.7977	0.026752	0	28.286	25.5956	0.82212	17.194	0.461983	0.026752	0.645269	0.00203005	17.194	0.202431	0.00102746	0.11936	0.0080724	0.0622565	3.15372	29.4153	1.3833	1.53848
ermQ	20.379	6.41797	20.379	6.97962	18.8311	12.4825	28.2697	21.1175	4.64186	27.8921	18.713	26.4883	28.286	0	13.8032	30.0887	5.18193	26.4883	26.4883	26.4883	25.5636	0.930612	20.379	27.3854	12.5755	27.3854	12.5755	14.7661	8.9715	10.1169	21.873
ermT	6.97962	13.8032	12.5755	20.379	18.8311	16.224	2.34841	13.3264	29.1445	0.995239	21.2277	12.5755	25.5956	13.8032	0	7.14931	18.8311	19.5405	12.5755	6.97962	30.0887	5.18193	6.97962	25.5956	22.0857	17.8972	30.0942	26.4883	8.9715	22.0339	20.1294
ermX	7.97295	17.8243	3.07213	27.5277	17.118	8.09366	16.6035	16.224	13.6742	27.025	4.86757	6.32018	0.82212	30.0887	7.14931	0	26.1992	10.308	6.32018	16.3794	0.294122	26.1992	6.71485	1.92487	4.53628	4.21781	2.12947	7.97295	30.2026	13.3834	6.31532
ermY	17.194	18.8311	17.194	9.60872	22.8087	9.5098	17.118	5.18193	26.1109	15.3845	9.60872	9.60872	17.194	5.18193	18.8311	26.1992	0	9.60872	9.60872	9.60872	17.118	22.8087	17.194	9.60872	9.60872	9.60872	9.60872	26.2276	15.3845	6.48867	26.1109
mexA	0.461983	29.1892	0.868153	5.66434	17.194	9.81798	3.61936	6.97962	29.5825	5.83531	4.30776	0.026752	0.461983	26.4883	19.5405	10.308	9.60872	0	0.026752	0.026752	2.12947	9.60872	1.44238	0.11936	1.13314	0.0622565	1.44238	8.9715	24.7082	0.354726	8.56613
mexB	0.0080724	29.1892	0.026752	6.41797	26.2276	4.86757	0.429172	12.5755	25.3635	2.42236	1.7977	0	0.026752	26.4883	12.5755	6.32018	9.60872	0.026752	0	0.0080724	0.289017	9.60872	0.0622565	0.0080724	0.202431	0.00102746	0.315442	4.96079	26.2647	0.512762	3.35885
mphA	0.026752	29.1892	0.315442	5.66434	17.194	4.53628	0.354726	6.97962	23.9795	0.60093	4.96079	0.0080724	0.645269	26.4883	6.97962	16.3794	9.60872	0.026752	0.0080724	0	2.34638	9.60872	0.202431	0.315442	0.645269	0.0622565	1.44238	4.96079	23.1703	0.354726	4.58366
mphB	0.512762	16.619	0.139884	9.33927	17.118	5.1174	1.85763	28.2697	17.2964	11.9568	2.57572	0.289017	0.00203005	25.5636	30.0887	0.294122	17.118	2.12947	0.289017	2.34638	0	26.1992	0.512762	0.0210523	0.104574	0.104574	0.0210523	2.57572	30.2026	2.38509	1.31009
mphC	9.60872	0.930612	9.60872	17.194	22.8087	26.1992	17.118	18.8311	3.79398	15.3845	4.15321	9.60872	17.194	0.930612	5.18193	26.1992	22.8087	9.60872	9.60872	9.60872	26.1992	0	9.60872	17.194	26.2276	17.194	26.2276	9.60872	15.3845	26.1992	16.882
lpeB	0.00102746	26.4883	0.00102746	16.4586	26.2276	1.22622	0.0344353	17.8972	23.9795	0.60093	1.13314	0.0622565	0.202431	20.379	6.97962	6.71485	17.194	1.44238	0.0622565	0.202431	0.512762	9.60872	0	0.461983	0.868153	0.202431	1.44238	4.30776	7.66127	3.33936	2.34567
mtrA	0.202431	21.2277	0.11936	4.96079	26.2276	7.97295	1.73243	19.5405	21.2646	8.66941	2.20062	0.0080724	0.00102746	27.3854	25.5956	1.92487	9.60872	0.11936	0.0080724	0.315442	0.0210523	17.194	0.461983	0	0.0622565	0.00102746	0.026752	4.30776	24.7082	0.512762	2.82604
mtrC	0.461983	8.08572	0.645269	1.13314	26.2276	6.32018	0.605881	19.5405	23.9795	5.02009	8.9715	0.202431	0.11936	12.5755	22.0857	4.53628	9.60872	1.13314	0.202431	0.645269	0.104574	26.2276	0.868153	0.0622565	0	0.026752	0.00102746	0.461983	24.7082	0.0756027	0.336597
mtrD	0.0622565	21.2277	0.0622565	3.15372	26.2276	5.5685	0.605881	12.5755	28.1683	4.27111	2.65233	0.00102746	0.0080724	27.3854	17.8972	4.21781	9.60872	0.0622565	0.00102746	0.0622565	0.104574	17.194	0.202431	0.00102746	0.026752	0	0.0622565	2.65233	29.4153	0.139884	1.53848
mtrE	0.868153	8.08572	0.868153	2.20062	17.194	8.87207	1.73243	27.3854	31	9.73863	8.07255	0.315442	0.0622565	12.5755	30.0942	2.12947	9.60872	1.44238	0.315442	1.44238	0.0210523	26.2276	1.44238	0.026752	0.00102746	0.0622565	0	1.13314	20.1684	0.354726	0.926416
mtrR	3.15372	1.20065	4.96079	3.15372	26.2276	1.08051	1.73243	30.0942	9.51428	5.83531	29.6166	4.96079	3.15372	14.7661	26.4883	7.97295	26.2276	8.9715	4.96079	4.96079	2.57572	9.60872	4.30776	4.30776	0.461983	2.65233	1.13314	0	26.2647	1.3833	0.00852169
A-ERY	13.2894	8.9715	12.0513	5.02009	15.3845	3.83401	10.1974	27.8921	29.3762	4.54671	12.0513	26.2647	29.4153	8.9715	8.9715	30.2026	15.3845	24.7082	26.2647	23.1703	30.2026	15.3845	7.66127	24.7082	24.7082	29.4153	20.1684	26.2647	0	18.6439	24.5554
AZI	1.73243	10.1169	2.8176	0.354726	17.118	11.4857	2.38509	5.15188	10.9283	4.92661	13.4738	0.512762	1.3833	10.1169	22.0339	13.3834	6.48867	0.354726	0.512762	0.354726	2.38509	26.1992	3.33936	0.512762	0.0756027	0.139884	0.354726	1.3833	18.6439	0	1.84975
CLA	1.91688	3.42813	2.34567	2.82604	26.1109	1.01097	0.757905	30.0718	21.0339	6.31654	21.2646	3.35885	1.53848	21.873	20.1294	6.31532	26.1109	8.56613	3.35885	4.58366	1.31009	16.882	2.34567	2.82604	0.336597	1.53848	0.926416	0.00852169	24.5554	1.84975	0
Bonferroni-corrected p values adjusted
	ereB	erm31	erm33	erm35	erm36	erm38	erm39	erm42	erm47	ermA	ermB	ermF	ermG	ermQ	ermT	ermX	ermY	mexA	mexB	mphA	mphB	mphC	lpeB	mtrA	mtrC	mtrD	mtrE	mtrR	A-ERY	AZI	CLA
ereB	0	1	0.0080724	1	1	1	0.0344353	1	1	0.60093	1	0.0080724	0.11936	1	1	1	1	0.461983	0.0080724	0.026752	0.512762	1	0.00102746	0.202431	0.461983	0.0622565	0.868153	1	1	1	1
erm31	1	0	1	1	1	1	1	1	1	1	1	1	1	1	1	1	1	1	1	1	1	0.930612	1	1	1	1	1	1	1	1	1
erm33	0.0080724	1	0	1	1	1	0.231614	1	1	1	0.461983	0.026752	0.026752	1	1	1	1	0.868153	0.026752	0.315442	0.139884	1	0.00102746	0.11936	0.645269	0.0622565	0.868153	1	1	1	1
erm35	1	1	1	0	1	1	1	1	1	1	1	1	1	1	1	1	1	1	1	1	1	1	1	1	1	1	1	1	1	0.354726	1
erm36	1	1	1	1	0	1	1	0.930612	1	1	1	1	1	1	1	1	1	1	1	1	1	1	1	1	1	1	1	1	1	1	1
erm38	1	1	1	1	1	0	1	1	1	1	1	1	1	1	1	1	1	1	1	1	1	1	1	1	1	1	1	1	1	1	1
erm39	0.0344353	1	0.231614	1	1	1	0	1	1	0.127818	1	0.429172	1	1	1	1	1	1	0.429172	0.354726	1	1	0.0344353	1	0.605881	0.605881	1	1	1	1	0.757905
erm42	1	1	1	1	0.930612	1	1	0	1	1	1	1	1	1	1	1	1	1	1	1	1	1	1	1	1	1	1	1	1	1	1
erm47	1	1	1	1	1	1	1	1	0	1	1	1	1	1	1	1	1	1	1	1	1	1	1	1	1	1	1	1	1	1	1
ermA	0.60093	1	1	1	1	1	0.127818	1	1	0	1	1	1	1	0.995239	1	1	1	1	0.60093	1	1	0.60093	1	1	1	1	1	1	1	1
ermB	1	1	0.461983	1	1	1	1	1	1	1	0	1	1	1	1	1	1	1	1	1	1	1	1	1	1	1	1	1	1	1	1
ermF	0.0080724	1	0.026752	1	1	1	0.429172	1	1	1	1	0	0.026752	1	1	1	1	0.026752	0	0.0080724	0.289017	1	0.0622565	0.0080724	0.202431	0.00102746	0.315442	1	1	0.512762	1
ermG	0.11936	1	0.026752	1	1	1	1	1	1	1	1	0.026752	0	1	1	0.82212	1	0.461983	0.026752	0.645269	0.00203005	1	0.202431	0.00102746	0.11936	0.0080724	0.0622565	1	1	1	1
ermQ	1	1	1	1	1	1	1	1	1	1	1	1	1	0	1	1	1	1	1	1	1	0.930612	1	1	1	1	1	1	1	1	1
ermT	1	1	1	1	1	1	1	1	1	0.995239	1	1	1	1	0	1	1	1	1	1	1	1	1	1	1	1	1	1	1	1	1
ermX	1	1	1	1	1	1	1	1	1	1	1	1	0.82212	1	1	0	1	1	1	1	0.294122	1	1	1	1	1	1	1	1	1	1
ermY	1	1	1	1	1	1	1	1	1	1	1	1	1	1	1	1	0	1	1	1	1	1	1	1	1	1	1	1	1	1	1
mexA	0.461983	1	0.868153	1	1	1	1	1	1	1	1	0.026752	0.461983	1	1	1	1	0	0.026752	0.026752	1	1	1	0.11936	1	0.0622565	1	1	1	0.354726	1
mexB	0.0080724	1	0.026752	1	1	1	0.429172	1	1	1	1	0	0.026752	1	1	1	1	0.026752	0	0.0080724	0.289017	1	0.0622565	0.0080724	0.202431	0.00102746	0.315442	1	1	0.512762	1
mphA	0.026752	1	0.315442	1	1	1	0.354726	1	1	0.60093	1	0.0080724	0.645269	1	1	1	1	0.026752	0.0080724	0	1	1	0.202431	0.315442	0.645269	0.0622565	1	1	1	0.354726	1
mphB	0.512762	1	0.139884	1	1	1	1	1	1	1	1	0.289017	0.00203005	1	1	0.294122	1	1	0.289017	1	0	1	0.512762	0.0210523	0.104574	0.104574	0.0210523	1	1	1	1
mphC	1	0.930612	1	1	1	1	1	1	1	1	1	1	1	0.930612	1	1	1	1	1	1	1	0	1	1	1	1	1	1	1	1	1
lpeB	0.00102746	1	0.00102746	1	1	1	0.0344353	1	1	0.60093	1	0.0622565	0.202431	1	1	1	1	1	0.0622565	0.202431	0.512762	1	0	0.461983	0.868153	0.202431	1	1	1	1	1
mtrA	0.202431	1	0.11936	1	1	1	1	1	1	1	1	0.0080724	0.00102746	1	1	1	1	0.11936	0.0080724	0.315442	0.0210523	1	0.461983	0	0.0622565	0.00102746	0.026752	1	1	0.512762	1
mtrC	0.461983	1	0.645269	1	1	1	0.605881	1	1	1	1	0.202431	0.11936	1	1	1	1	1	0.202431	0.645269	0.104574	1	0.868153	0.0622565	0	0.026752	0.00102746	0.461983	1	0.0756027	0.336597
mtrD	0.0622565	1	0.0622565	1	1	1	0.605881	1	1	1	1	0.00102746	0.0080724	1	1	1	1	0.0622565	0.00102746	0.0622565	0.104574	1	0.202431	0.00102746	0.026752	0	0.0622565	1	1	0.139884	1
mtrE	0.868153	1	0.868153	1	1	1	1	1	1	1	1	0.315442	0.0622565	1	1	1	1	1	0.315442	1	0.0210523	1	1	0.026752	0.00102746	0.0622565	0	1	1	0.354726	0.926416
mtrR	1	1	1	1	1	1	1	1	1	1	1	1	1	1	1	1	1	1	1	1	1	1	1	1	0.461983	1	1	0	1	1	0.00852169
A-ERY	1	1	1	1	1	1	1	1	1	1	1	1	1	1	1	1	1	1	1	1	1	1	1	1	1	1	1	1	0	1	1
AZI	1	1	1	0.354726	1	1	1	1	1	1	1	0.512762	1	1	1	1	1	0.354726	0.512762	0.354726	1	1	1	0.512762	0.0756027	0.139884	0.354726	1	1	0	1
CLA	1	1	1	1	1	1	0.757905	1	1	1	1	1	1	1	1	1	1	1	1	1	1	1	1	1	0.336597	1	0.926416	0.00852169	1	1	0
CIPROFLOXACIN
Spearman rank correlation rho values
	AAC(6')-Ib-cr	abeM	efrA	efrB	mdtK	mexA	mexB	mexX	mexY	norA	norB	oprM	oqxA	oqxB	patA	patB	pmrA	qepA	qnrA1	qnrA3	qnrA5	qnrB10	qnrB12	qnrB19	qnrB22	qnrB23	qnrB28	qnrB3	qnrB31	qnrB32	qnrB36	qnrB38	qnrB44	qnrB5	qnrB59	qnrB60	qnrB72	qnrB8	qnrB9	qnrD1	qnrS2	qnrS4	qnrS5	qnrVC3	qnrVC5	qnrVC6	qnrVC7	CIP
AAC(6')-Ib-cr	1	0.329775	0.304408	0.329775	0.240989	0.177571	0.240989	0.406867	0.177571	-0.3515	0.291724	0.190255	0.393193	0.355142	0.253673	0.393193	0.38051	0.79111	-0.3515	-0.3515	0.107944	0.30515	0.406867	0.497634	0.615125	0.317091	0.615125	0.481597	0.249102	0.135135	0.52003	0.189189	-0.3515	0.76559	-0.3515	0.615125	0.510393	0.615125	-0.324324	0.583448	0.202939	0.608816	-0.0253673	-0.0318996	-0.0887856	0.30515	0	-0.177571
abeM	0.329775	1	0.880952	1	0.928571	0.857143	0.97619	0.136386	0.928571	-0.412393	0.261905	0.833333	0.785714	0.97619	0.833333	0.761905	0.738095	0.347312	0.0824786	0.57735	0.654654	0.381881	0.463713	0.131739	0.247436	0.666667	0.247436	0.093522	-0.233805	0.393193	0.880952	0.481979	-0.57735	0.682647	0.57735	0.247436	0.826362	0.247436	0.38051	0.738095	0.833333	0.833333	0.595238	0.646718	0.857143	0.0545545	0.714286	-0.333333
efrA	0.304408	0.880952	1	0.880952	0.761905	0.928571	0.928571	-0.163663	0.904762	-0.0824786	0.571429	0.571429	0.714286	0.857143	0.761905	0.642857	0.571429	0.323359	-0.247436	0.57735	0.654654	0.518267	0.381881	0.251502	0.247436	0.547619	0.247436	0.233805	-0.202631	0.304408	0.666667	0.190255	-0.57735	0.658694	0.57735	0.247436	0.778457	0.247436	0.253673	0.52381	0.904762	0.642857	0.714286	0.455098	0.738095	0.327327	0.642857	-0.119048
efrB	0.329775	1	0.880952	1	0.928571	0.857143	0.97619	0.136386	0.928571	-0.412393	0.261905	0.833333	0.785714	0.97619	0.833333	0.761905	0.738095	0.347312	0.0824786	0.57735	0.654654	0.381881	0.463713	0.131739	0.247436	0.666667	0.247436	0.093522	-0.233805	0.393193	0.880952	0.481979	-0.57735	0.682647	0.57735	0.247436	0.826362	0.247436	0.38051	0.738095	0.833333	0.833333	0.595238	0.646718	0.857143	0.0545545	0.714286	-0.333333
mdtK	0.240989	0.928571	0.761905	0.928571	1	0.761905	0.904762	0.381881	0.857143	-0.412393	0.047619	0.809524	0.904762	0.97619	0.928571	0.880952	0.619048	0.119763	0.247436	0.57735	0.763763	0.49099	0.600099	0.155691	0.412393	0.785714	0.412393	0.202631	-0.233805	0.114153	0.904762	0.735652	-0.57735	0.503003	0.57735	0.412393	0.874267	0.412393	0.469295	0.785714	0.809524	0.833333	0.595238	0.443122	0.833333	-0.0818317	0.833333	-0.357143
mexA	0.177571	0.857143	0.928571	0.857143	0.761905	1	0.928571	-0.0545545	0.97619	0.0824786	0.619048	0.619048	0.595238	0.833333	0.642857	0.5	0.571429	0.107786	-0.0824786	0.57735	0.654654	0.245495	0.381881	0.347312	0.247436	0.380952	0.247436	-0.046761	-0.483197	0.304408	0.666667	0.304408	-0.57735	0.538932	0.57735	0.247436	0.622766	0.247436	0.114153	0.5	0.97619	0.619048	0.880952	0.395217	0.738095	0.463713	0.809524	0
mexB	0.240989	0.97619	0.928571	0.97619	0.904762	0.928571	1	0.0545545	0.97619	-0.247436	0.380952	0.809524	0.761905	0.952381	0.809524	0.714286	0.642857	0.215573	0.0824786	0.57735	0.654654	0.381881	0.381881	0.227549	0.247436	0.571429	0.247436	0.093522	-0.342914	0.304408	0.809524	0.418561	-0.57735	0.598813	0.57735	0.247436	0.790433	0.247436	0.317091	0.619048	0.904762	0.738095	0.690476	0.586837	0.880952	0.190941	0.761905	-0.309524
mexX	0.406867	0.136386	-0.163663	0.136386	0.381881	-0.0545545	0.0545545	1	0.0545545	-0.283473	-0.381881	0.327327	0.409159	0.272772	0.272772	0.409159	0.0818317	-0.0548821	0.472456	-0.283473	0.196429	0.0625	0.5	0.411616	0.661438	0.327327	0.661438	0.196429	-0.0535714	-0.392336	0.49099	0.842795	-0.283473	0.0548821	-0.283473	0.661438	0.301852	0.661438	-0.0726548	0.545545	0.0818317	0.463713	0.0272772	-0.288131	0	-0.09375	0.381881	-0.245495
mexY	0.177571	0.928571	0.904762	0.928571	0.857143	0.97619	0.97619	0.0545545	1	-0.0824786	0.47619	0.761905	0.666667	0.904762	0.714286	0.595238	0.619048	0.107786	0.0824786	0.57735	0.654654	0.245495	0.381881	0.299407	0.247436	0.452381	0.247436	-0.046761	-0.483197	0.304408	0.761905	0.418561	-0.57735	0.538932	0.57735	0.247436	0.682647	0.247436	0.202939	0.571429	0.952381	0.690476	0.809524	0.503003	0.833333	0.327327	0.833333	-0.166667
norA	-0.3515	-0.412393	-0.0824786	-0.412393	-0.412393	0.0824786	-0.247436	-0.283473	-0.0824786	1	0.412393	-0.412393	-0.412393	-0.412393	-0.412393	-0.57735	-0.57735	-0.497844	-0.142857	-0.142857	-0.21598	-0.283473	-0.283473	0.41487	-0.142857	-0.57735	-0.142857	-0.21598	-0.21598	-0.3515	-0.57735	-0.3515	-0.142857	-0.497844	-0.142857	-0.142857	-0.497844	-0.142857	-0.3515	-0.57735	0.0824786	-0.57735	0.412393	-0.497844	-0.247436	0.661438	0.0824786	0.57735
norB	0.291724	0.261905	0.571429	0.261905	0.047619	0.619048	0.380952	-0.381881	0.47619	0.412393	1	-0.047619	0	0.214286	-0.0238095	-0.0714286	0.285714	0.19162	-0.57735	0.0824786	0.233805	0	0.0545545	0.467074	0.247436	-0.214286	0.247436	-0.046761	-0.483197	0.291724	0.142857	-0.304408	-0.0824786	0.479051	0.0824786	0.247436	0.131739	0.247436	-0.570765	0.0238095	0.571429	0.166667	0.547619	-0.0598813	0.0238095	0.845594	0.214286	0.309524
oprM	0.190255	0.833333	0.571429	0.833333	0.809524	0.619048	0.809524	0.327327	0.761905	-0.412393	-0.047619	1	0.619048	0.785714	0.642857	0.595238	0.428571	0.143715	0.57735	0.247436	0.264979	0.109109	0.109109	0.227549	0.0824786	0.404762	0.0824786	-0.015587	-0.233805	0.164888	0.714286	0.507346	-0.57735	0.335335	0.247436	0.0824786	0.586837	0.0824786	0.367826	0.5	0.571429	0.595238	0.357143	0.706599	0.880952	-0.0272772	0.595238	-0.642857
oqxA	0.393193	0.785714	0.714286	0.785714	0.904762	0.595238	0.761905	0.409159	0.666667	-0.412393	0	0.619048	1	0.880952	0.97619	0.97619	0.428571	0.203596	0.0824786	0.412393	0.732589	0.79104	0.627376	0.239525	0.57735	0.880952	0.57735	0.592306	0.046761	-0.13952	0.809524	0.672234	-0.57735	0.491027	0.412393	0.57735	0.970077	0.57735	0.469295	0.738095	0.690476	0.761905	0.428571	0.215573	0.666667	-0.109109	0.666667	-0.404762
oqxB	0.355142	0.97619	0.857143	0.97619	0.97619	0.833333	0.952381	0.272772	0.904762	-0.412393	0.214286	0.785714	0.880952	1	0.904762	0.857143	0.714286	0.275454	0.0824786	0.57735	0.763763	0.49099	0.600099	0.179644	0.412393	0.761905	0.412393	0.202631	-0.233805	0.253673	0.928571	0.621499	-0.57735	0.658694	0.57735	0.412393	0.89822	0.412393	0.38051	0.809524	0.857143	0.880952	0.619048	0.491027	0.809524	0.0272772	0.785714	-0.309524
patA	0.253673	0.833333	0.761905	0.833333	0.928571	0.642857	0.809524	0.272772	0.714286	-0.412393	-0.0238095	0.642857	0.97619	0.904762	1	0.952381	0.47619	0.179644	0.0824786	0.57735	0.763763	0.763763	0.600099	0.0838338	0.412393	0.904762	0.412393	0.483197	0.046761	-0.0253673	0.785714	0.621499	-0.57735	0.467074	0.57735	0.412393	0.946125	0.412393	0.608816	0.714286	0.714286	0.738095	0.47619	0.347312	0.761905	-0.190941	0.690476	-0.357143
patB	0.393193	0.761905	0.642857	0.761905	0.880952	0.5	0.714286	0.409159	0.595238	-0.57735	-0.0714286	0.595238	0.97619	0.857143	0.952381	1	0.5	0.239525	0.0824786	0.412393	0.732589	0.79104	0.627376	0.107786	0.57735	0.904762	0.57735	0.592306	0.046761	-0.0761019	0.833333	0.672234	-0.412393	0.526956	0.412393	0.57735	0.970077	0.57735	0.469295	0.761905	0.595238	0.785714	0.285714	0.251502	0.619048	-0.245495	0.571429	-0.47619
pmrA	0.38051	0.738095	0.571429	0.738095	0.619048	0.571429	0.642857	0.0818317	0.619048	-0.57735	0.285714	0.428571	0.428571	0.714286	0.47619	0.5	1	0.503003	-0.247436	0.57735	0.654654	0.109109	0.627376	-0.215573	0.247436	0.547619	0.247436	-0.187044	-0.296153	0.761019	0.809524	0.38051	-0.0824786	0.838338	0.57735	0.247436	0.562884	0.247436	0.101469	0.809524	0.547619	0.857143	0.357143	0.491027	0.380952	-0.0818317	0.428571	0.0238095
qepA	0.79111	0.347312	0.323359	0.347312	0.119763	0.107786	0.215573	-0.0548821	0.107786	-0.497844	0.19162	0.143715	0.203596	0.275454	0.179644	0.239525	0.503003	1	-0.497844	-0.082974	-0.0156806	0.219529	0.219529	-0.0120482	0.082974	0.323359	0.082974	0.26657	0.486099	0.561433	0.359288	-0.159498	-0.248922	0.807229	-0.082974	0.082974	0.379518	0.082974	-0.00637992	0.467074	0.0359288	0.491027	-0.179644	0.379518	0	0.0137205	-0.251502	-0.107786
qnrA1	-0.3515	0.0824786	-0.247436	0.0824786	0.247436	-0.0824786	0.0824786	0.472456	0.0824786	-0.142857	-0.57735	0.57735	0.0824786	0.0824786	0.0824786	0.0824786	-0.247436	-0.497844	1	-0.142857	-0.21598	-0.283473	-0.283473	0.082974	-0.142857	-0.0824786	-0.142857	-0.21598	-0.21598	-0.3515	0.0824786	0.439375	-0.142857	-0.497844	-0.142857	-0.142857	-0.082974	-0.142857	0.263625	-0.0824786	-0.0824786	-0.0824786	-0.0824786	0.248922	0.412393	-0.283473	0.247436	-0.57735
qnrA3	-0.3515	0.57735	0.57735	0.57735	0.57735	0.57735	0.57735	-0.283473	0.57735	-0.142857	0.0824786	0.247436	0.412393	0.57735	0.57735	0.412393	0.57735	-0.082974	-0.142857	1	0.755929	0.283473	0.472456	-0.497844	-0.142857	0.57735	-0.142857	-0.21598	-0.21598	0.439375	0.412393	0.263625	-0.142857	0.248922	1	-0.142857	0.41487	-0.142857	0.615125	0.412393	0.57735	0.412393	0.57735	0.41487	0.57735	-0.283473	0.57735	0.247436
qnrA5	0.107944	0.654654	0.654654	0.654654	0.763763	0.654654	0.654654	0.196429	0.654654	-0.21598	0.233805	0.264979	0.732589	0.763763	0.763763	0.732589	0.654654	-0.0156806	-0.21598	0.755929	1	0.553571	0.839286	-0.0392015	0.539949	0.763763	0.539949	0.173469	-0.326531	0.141158	0.732589	0.631059	-0.21598	0.486099	0.755929	0.539949	0.736989	0.539949	0.290619	0.732589	0.763763	0.732589	0.654654	0.0235209	0.436436	-0.0535714	0.763763	0.15587
qnrB10	0.30515	0.381881	0.518267	0.381881	0.49099	0.245495	0.381881	0.0625	0.245495	-0.283473	0	0.109109	0.79104	0.49099	0.763763	0.79104	0.109109	0.219529	-0.283473	0.283473	0.553571	1	0.4375	0.0686027	0.472456	0.763763	0.472456	0.875	0.375	-0.30515	0.381881	0.247026	-0.283473	0.329293	0.283473	0.472456	0.795791	0.472456	0.435929	0.381881	0.354604	0.381881	0.109109	-0.0548821	0.30005	-0.1875	0.218218	-0.272772
qnrB12	0.406867	0.463713	0.381881	0.463713	0.600099	0.381881	0.381881	0.5	0.381881	-0.283473	0.0545545	0.109109	0.627376	0.600099	0.600099	0.627376	0.627376	0.219529	-0.283473	0.472456	0.839286	0.4375	1	0.0274411	0.661438	0.763763	0.661438	0.196429	-0.0535714	0.130779	0.709208	0.726548	-0.283473	0.548821	0.472456	0.661438	0.631144	0.661438	0.159841	0.872872	0.518267	0.79104	0.463713	-0.178367	0.109109	-0.09375	0.600099	0.30005
qnrB19	0.497634	0.131739	0.251502	0.131739	0.155691	0.347312	0.227549	0.411616	0.299407	0.41487	0.467074	0.227549	0.239525	0.179644	0.0838338	0.107786	-0.215573	-0.0120482	0.082974	-0.497844	-0.0392015	0.0686027	0.0274411	1	0.580818	-0.167668	0.580818	0.313612	-0.235209	-0.459354	0.179644	0.185018	-0.497844	0.108434	-0.497844	0.580818	0.198795	0.580818	-0.529533	0.0598813	0.395217	0.131739	0.371264	-0.349398	0.0359288	0.795791	0.323359	-0.131739
qnrB22	0.615125	0.247436	0.247436	0.247436	0.412393	0.247436	0.247436	0.661438	0.247436	-0.142857	0.247436	0.0824786	0.57735	0.412393	0.412393	0.57735	0.247436	0.082974	-0.142857	-0.142857	0.539949	0.472456	0.661438	0.580818	1	0.412393	1	0.539949	-0.21598	-0.3515	0.57735	0.615125	-0.142857	0.41487	-0.142857	1	0.580818	1	-0.3515	0.57735	0.412393	0.57735	0.247436	-0.497844	-0.0824786	0.283473	0.412393	-0.0824786
qnrB23	0.317091	0.666667	0.547619	0.666667	0.785714	0.380952	0.571429	0.327327	0.452381	-0.57735	-0.214286	0.404762	0.880952	0.761905	0.904762	0.904762	0.547619	0.323359	-0.0824786	0.57735	0.763763	0.763763	0.763763	-0.167668	0.412393	1	0.412393	0.483197	0.264979	0.0761019	0.738095	0.634183	-0.412393	0.514979	0.57735	0.412393	0.874267	0.412393	0.646867	0.809524	0.47619	0.761905	0.261905	0.239525	0.5	-0.436436	0.5	-0.190476
qnrB28	0.615125	0.247436	0.247436	0.247436	0.412393	0.247436	0.247436	0.661438	0.247436	-0.142857	0.247436	0.0824786	0.57735	0.412393	0.412393	0.57735	0.247436	0.082974	-0.142857	-0.142857	0.539949	0.472456	0.661438	0.580818	1	0.412393	1	0.539949	-0.21598	-0.3515	0.57735	0.615125	-0.142857	0.41487	-0.142857	1	0.580818	1	-0.3515	0.57735	0.412393	0.57735	0.247436	-0.497844	-0.0824786	0.283473	0.412393	-0.0824786
qnrB3	0.481597	0.093522	0.233805	0.093522	0.202631	-0.046761	0.093522	0.196429	-0.046761	-0.21598	-0.046761	-0.015587	0.592306	0.202631	0.483197	0.592306	-0.187044	0.26657	-0.21598	-0.21598	0.173469	0.875	0.196429	0.313612	0.539949	0.483197	0.539949	1	0.5	-0.531418	0.171457	0.107944	-0.21598	0.203848	-0.21598	0.539949	0.595863	0.539949	0.141158	0.171457	0.062348	0.171457	-0.187044	-0.25873	0.015587	-0.0535714	-0.077935	-0.405262
qnrB31	0.249102	-0.233805	-0.202631	-0.233805	-0.233805	-0.483197	-0.342914	-0.0535714	-0.483197	-0.21598	-0.483197	-0.233805	0.046761	-0.233805	0.046761	0.046761	-0.296153	0.486099	-0.21598	-0.21598	-0.326531	0.375	-0.0535714	-0.235209	-0.21598	0.264979	-0.21598	0.5	1	-0.124551	-0.264979	-0.240799	-0.21598	-0.0156806	-0.21598	-0.21598	0.0470418	-0.21598	0.431777	-0.046761	-0.483197	-0.15587	-0.514371	0.0156806	-0.202631	-0.428571	-0.514371	-0.077935
qnrB32	0.135135	0.393193	0.304408	0.393193	0.114153	0.304408	0.304408	-0.392336	0.304408	-0.3515	0.291724	0.164888	-0.13952	0.253673	-0.0253673	-0.0761019	0.761019	0.561433	-0.3515	0.439375	0.141158	-0.30515	0.130779	-0.459354	-0.3515	0.0761019	-0.3515	-0.531418	-0.124551	1	0.291724	-0.202703	0.087875	0.612472	0.439375	-0.3515	0.0318996	-0.3515	0.0405405	0.329775	0.164888	0.38051	0.114153	0.637992	0.164888	-0.0581238	-0.0253673	0.215622
qnrB36	0.52003	0.880952	0.666667	0.880952	0.904762	0.666667	0.809524	0.49099	0.761905	-0.57735	0.142857	0.714286	0.809524	0.928571	0.785714	0.833333	0.809524	0.359288	0.0824786	0.412393	0.732589	0.381881	0.709208	0.179644	0.57735	0.738095	0.57735	0.171457	-0.264979	0.291724	1	0.735652	-0.412393	0.742528	0.412393	0.57735	0.850315	0.57735	0.190255	0.928571	0.714286	0.97619	0.452381	0.371264	0.595238	-0.0272772	0.690476	-0.309524
qnrB38	0.189189	0.481979	0.190255	0.481979	0.735652	0.304408	0.418561	0.842795	0.418561	-0.3515	-0.304408	0.507346	0.672234	0.621499	0.621499	0.672234	0.38051	-0.159498	0.439375	0.263625	0.631059	0.247026	0.726548	0.185018	0.615125	0.634183	0.615125	0.107944	-0.240799	-0.202703	0.735652	1	-0.3515	0.172258	0.263625	0.615125	0.561433	0.615125	0.25	0.748336	0.443928	0.684917	0.367826	-0.0574193	0.367826	-0.217964	0.735652	-0.177571
qnrB44	-0.3515	-0.57735	-0.57735	-0.57735	-0.57735	-0.57735	-0.57735	-0.283473	-0.57735	-0.142857	-0.0824786	-0.57735	-0.57735	-0.57735	-0.57735	-0.412393	-0.0824786	-0.248922	-0.142857	-0.142857	-0.21598	-0.283473	-0.283473	-0.497844	-0.142857	-0.412393	-0.142857	-0.21598	-0.21598	0.087875	-0.412393	-0.3515	1	-0.248922	-0.142857	-0.142857	-0.497844	-0.142857	-0.3515	-0.412393	-0.57735	-0.412393	-0.57735	-0.248922	-0.57735	-0.283473	-0.57735	0.0824786
qnrB5	0.76559	0.682647	0.658694	0.682647	0.503003	0.538932	0.598813	0.0548821	0.538932	-0.497844	0.479051	0.335335	0.491027	0.658694	0.467074	0.526956	0.838338	0.807229	-0.497844	0.248922	0.486099	0.329293	0.548821	0.108434	0.41487	0.514979	0.41487	0.203848	-0.0156806	0.612472	0.742528	0.172258	-0.248922	1	0.248922	0.41487	0.668675	0.41487	-0.0829389	0.754505	0.514979	0.826362	0.251502	0.355422	0.239525	0.178367	0.227549	-0.0598813
qnrB59	-0.3515	0.57735	0.57735	0.57735	0.57735	0.57735	0.57735	-0.283473	0.57735	-0.142857	0.0824786	0.247436	0.412393	0.57735	0.57735	0.412393	0.57735	-0.082974	-0.142857	1	0.755929	0.283473	0.472456	-0.497844	-0.142857	0.57735	-0.142857	-0.21598	-0.21598	0.439375	0.412393	0.263625	-0.142857	0.248922	1	-0.142857	0.41487	-0.142857	0.615125	0.412393	0.57735	0.412393	0.57735	0.41487	0.57735	-0.283473	0.57735	0.247436
qnrB60	0.615125	0.247436	0.247436	0.247436	0.412393	0.247436	0.247436	0.661438	0.247436	-0.142857	0.247436	0.0824786	0.57735	0.412393	0.412393	0.57735	0.247436	0.082974	-0.142857	-0.142857	0.539949	0.472456	0.661438	0.580818	1	0.412393	1	0.539949	-0.21598	-0.3515	0.57735	0.615125	-0.142857	0.41487	-0.142857	1	0.580818	1	-0.3515	0.57735	0.412393	0.57735	0.247436	-0.497844	-0.0824786	0.283473	0.412393	-0.0824786
qnrB72	0.510393	0.826362	0.778457	0.826362	0.874267	0.622766	0.790433	0.301852	0.682647	-0.497844	0.131739	0.586837	0.970077	0.89822	0.946125	0.970077	0.562884	0.379518	-0.082974	0.41487	0.736989	0.795791	0.631144	0.198795	0.580818	0.874267	0.580818	0.595863	0.0470418	0.0318996	0.850315	0.561433	-0.497844	0.668675	0.41487	0.580818	1	0.580818	0.382795	0.778457	0.694623	0.826362	0.38324	0.283133	0.622766	-0.0686027	0.574861	-0.395217
qnrB8	0.615125	0.247436	0.247436	0.247436	0.412393	0.247436	0.247436	0.661438	0.247436	-0.142857	0.247436	0.0824786	0.57735	0.412393	0.412393	0.57735	0.247436	0.082974	-0.142857	-0.142857	0.539949	0.472456	0.661438	0.580818	1	0.412393	1	0.539949	-0.21598	-0.3515	0.57735	0.615125	-0.142857	0.41487	-0.142857	1	0.580818	1	-0.3515	0.57735	0.412393	0.57735	0.247436	-0.497844	-0.0824786	0.283473	0.412393	-0.0824786
qnrB9	-0.324324	0.38051	0.253673	0.38051	0.469295	0.114153	0.317091	-0.0726548	0.202939	-0.3515	-0.570765	0.367826	0.469295	0.38051	0.608816	0.469295	0.101469	-0.00637992	0.263625	0.615125	0.290619	0.435929	0.159841	-0.529533	-0.3515	0.646867	-0.3515	0.141158	0.431777	0.0405405	0.190255	0.25	-0.3515	-0.0829389	0.615125	-0.3515	0.382795	-0.3515	1	0.228306	0.114153	0.164888	0.0634183	0.510393	0.608816	-0.697486	0.240989	-0.228306
qnrD1	0.583448	0.738095	0.52381	0.738095	0.785714	0.5	0.619048	0.545545	0.571429	-0.57735	0.0238095	0.5	0.738095	0.809524	0.714286	0.761905	0.809524	0.467074	-0.0824786	0.412393	0.732589	0.381881	0.872872	0.0598813	0.57735	0.809524	0.57735	0.171457	-0.046761	0.329775	0.928571	0.748336	-0.412393	0.754505	0.412393	0.57735	0.778457	0.57735	0.228306	1	0.571429	0.97619	0.380952	0.227549	0.380952	-0.136386	0.595238	-0.0714286
qnrS2	0.202939	0.833333	0.904762	0.833333	0.809524	0.97619	0.904762	0.0818317	0.952381	0.0824786	0.571429	0.571429	0.690476	0.857143	0.714286	0.595238	0.547619	0.0359288	-0.0824786	0.57735	0.763763	0.354604	0.518267	0.395217	0.412393	0.47619	0.412393	0.062348	-0.483197	0.164888	0.714286	0.443928	-0.57735	0.514979	0.57735	0.412393	0.694623	0.412393	0.114153	0.571429	1	0.666667	0.904762	0.239525	0.690476	0.436436	0.880952	0.0238095
qnrS4	0.608816	0.833333	0.642857	0.833333	0.833333	0.619048	0.738095	0.463713	0.690476	-0.57735	0.166667	0.595238	0.761905	0.880952	0.738095	0.785714	0.857143	0.491027	-0.0824786	0.412393	0.732589	0.381881	0.79104	0.131739	0.57735	0.761905	0.57735	0.171457	-0.15587	0.38051	0.97619	0.684917	-0.412393	0.826362	0.412393	0.57735	0.826362	0.57735	0.164888	0.97619	0.666667	1	0.428571	0.323359	0.47619	-0.0272772	0.619048	-0.166667
qnrS5	-0.0253673	0.595238	0.714286	0.595238	0.595238	0.880952	0.690476	0.0272772	0.809524	0.412393	0.547619	0.357143	0.428571	0.619048	0.47619	0.285714	0.357143	-0.179644	-0.0824786	0.57735	0.654654	0.109109	0.463713	0.371264	0.247436	0.261905	0.247436	-0.187044	-0.514371	0.114153	0.452381	0.367826	-0.57735	0.251502	0.57735	0.247436	0.38324	0.247436	0.0634183	0.380952	0.904762	0.428571	1	0.0598813	0.52381	0.518267	0.880952	0.357143
qnrVC3	-0.0318996	0.646718	0.455098	0.646718	0.443122	0.395217	0.586837	-0.288131	0.503003	-0.497844	-0.0598813	0.706599	0.215573	0.491027	0.347312	0.251502	0.491027	0.379518	0.248922	0.41487	0.0235209	-0.0548821	-0.178367	-0.349398	-0.497844	0.239525	-0.497844	-0.25873	0.0156806	0.637992	0.371264	-0.0574193	-0.248922	0.355422	0.41487	-0.497844	0.283133	-0.497844	0.510393	0.227549	0.239525	0.323359	0.0598813	1	0.730552	-0.274411	0.119763	-0.455098
qnrVC5	-0.0887856	0.857143	0.738095	0.857143	0.833333	0.738095	0.880952	0	0.833333	-0.247436	0.0238095	0.880952	0.666667	0.809524	0.761905	0.619048	0.380952	0	0.412393	0.57735	0.436436	0.30005	0.109109	0.0359288	-0.0824786	0.5	-0.0824786	0.015587	-0.202631	0.164888	0.595238	0.367826	-0.57735	0.239525	0.57735	-0.0824786	0.622766	-0.0824786	0.608816	0.380952	0.690476	0.47619	0.52381	0.730552	1	-0.0818317	0.666667	-0.47619
qnrVC6	0.30515	0.0545545	0.327327	0.0545545	-0.0818317	0.463713	0.190941	-0.09375	0.327327	0.661438	0.845594	-0.0272772	-0.109109	0.0272772	-0.190941	-0.245495	-0.0818317	0.0137205	-0.283473	-0.283473	-0.0535714	-0.1875	-0.09375	0.795791	0.283473	-0.436436	0.283473	-0.0535714	-0.428571	-0.0581238	-0.0272772	-0.217964	-0.283473	0.178367	-0.283473	0.283473	-0.0686027	0.283473	-0.697486	-0.136386	0.436436	-0.0272772	0.518267	-0.274411	-0.0818317	1	0.218218	0.272772
qnrVC7	0	0.714286	0.642857	0.714286	0.833333	0.809524	0.761905	0.381881	0.833333	0.0824786	0.214286	0.595238	0.666667	0.785714	0.690476	0.571429	0.428571	-0.251502	0.247436	0.57735	0.763763	0.218218	0.600099	0.323359	0.412393	0.5	0.412393	-0.077935	-0.514371	-0.0253673	0.690476	0.735652	-0.57735	0.227549	0.57735	0.412393	0.574861	0.412393	0.240989	0.595238	0.880952	0.619048	0.880952	0.119763	0.666667	0.218218	1	0.047619
CIP	-0.177571	-0.333333	-0.119048	-0.333333	-0.357143	0	-0.309524	-0.245495	-0.166667	0.57735	0.309524	-0.642857	-0.404762	-0.309524	-0.357143	-0.47619	0.0238095	-0.107786	-0.57735	0.247436	0.15587	-0.272772	0.30005	-0.131739	-0.0824786	-0.190476	-0.0824786	-0.405262	-0.077935	0.215622	-0.309524	-0.177571	0.0824786	-0.0598813	0.247436	-0.0824786	-0.395217	-0.0824786	-0.228306	-0.0714286	0.0238095	-0.166667	0.357143	-0.455098	-0.47619	0.272772	0.047619	1
p values
	AAC(6')-Ib-cr	abeM	efrA	efrB	mdtK	mexA	mexB	mexX	mexY	norA	norB	oprM	oqxA	oqxB	patA	patB	pmrA	qepA	qnrA1	qnrA3	qnrA5	qnrB10	qnrB12	qnrB19	qnrB22	qnrB23	qnrB28	qnrB3	qnrB31	qnrB32	qnrB36	qnrB38	qnrB44	qnrB5	qnrB59	qnrB60	qnrB72	qnrB8	qnrB9	qnrD1	qnrS2	qnrS4	qnrS5	qnrVC3	qnrVC5	qnrVC6	qnrVC7	CIP
AAC(6')-Ib-cr		0.425039	0.463515	0.425039	0.565335	0.673987	0.565335	0.317135	0.673987	0.393211	0.483258	0.651787	0.335223	0.38798	0.544374	0.335223	0.352419	0.0193665	0.393211	0.393211	0.799171	0.46237	0.317135	0.209535	0.104553	0.444105	0.104553	0.226914	0.551895	0.749689	0.186472	0.653644	0.393211	0.0268051	0.393211	0.104553	0.196222	0.104553	0.433189	0.128947	0.629808	0.109181	0.952457	0.940229	0.8344	0.46237	1	0.673987
abeM	0.425039		0.00385032	0	0.000862968	0.00653002	3.3144e-05	0.747429	0.000862968	0.309959	0.530923	0.0101755	0.0208151	3.3144e-05	0.0101755	0.0280049	0.0365528	0.399264	0.846053	0.133975	0.0781407	0.350541	0.247138	0.755833	0.554646	0.0709877	0.554646	0.825666	0.57733	0.335223	0.00385032	0.226493	0.133975	0.0620927	0.133975	0.554646	0.0114428	0.554646	0.352419	0.0365528	0.0101755	0.0101755	0.11953	0.0830877	0.00653002	0.897913	0.0465282	0.419753
efrA	0.463515	0.00385032		0.00385032	0.0280049	0.000862968	0.000862968	0.698567	0.00200828	0.846053	0.13896	0.13896	0.0465282	0.00653002	0.0280049	0.0855589	0.13896	0.434639	0.554646	0.133975	0.0781407	0.188236	0.350541	0.547943	0.554646	0.160026	0.554646	0.57733	0.630339	0.463515	0.0709877	0.651787	0.133975	0.0756897	0.133975	0.554646	0.0228673	0.554646	0.544374	0.182721	0.00200828	0.0855589	0.0465282	0.257192	0.0365528	0.428692	0.0855589	0.778886
efrB	0.425039	0	0.00385032		0.000862968	0.00653002	3.3144e-05	0.747429	0.000862968	0.309959	0.530923	0.0101755	0.0208151	3.3144e-05	0.0101755	0.0280049	0.0365528	0.399264	0.846053	0.133975	0.0781407	0.350541	0.247138	0.755833	0.554646	0.0709877	0.554646	0.825666	0.57733	0.335223	0.00385032	0.226493	0.133975	0.0620927	0.133975	0.554646	0.0114428	0.554646	0.352419	0.0365528	0.0101755	0.0101755	0.11953	0.0830877	0.00653002	0.897913	0.0465282	0.419753
mdtK	0.565335	0.000862968	0.0280049	0.000862968		0.0280049	0.00200828	0.350541	0.00653002	0.309959	0.910849	0.0149027	0.00200828	3.3144e-05	0.000862968	0.00385032	0.101733	0.777583	0.554646	0.133975	0.027396	0.216648	0.115764	0.712762	0.309959	0.0208151	0.309959	0.630339	0.57733	0.787815	0.00200828	0.0375095	0.133975	0.203877	0.133975	0.309959	0.00451239	0.309959	0.240731	0.0208151	0.0149027	0.0101755	0.11953	0.271502	0.0101755	0.847249	0.0101755	0.385121
mexA	0.673987	0.00653002	0.000862968	0.00653002	0.0280049		0.000862968	0.897913	3.3144e-05	0.846053	0.101733	0.101733	0.11953	0.0101755	0.0855589	0.207031	0.13896	0.79946	0.846053	0.133975	0.0781407	0.557857	0.350541	0.399264	0.554646	0.351813	0.554646	0.912451	0.225149	0.463515	0.0709877	0.463515	0.133975	0.168118	0.133975	0.554646	0.0991008	0.554646	0.787815	0.207031	3.3144e-05	0.101733	0.00385032	0.332517	0.0365528	0.247138	0.0149027	1
mexB	0.565335	3.3144e-05	0.000862968	3.3144e-05	0.00200828	0.000862968		0.897913	3.3144e-05	0.554646	0.351813	0.0149027	0.0280049	0.0002604	0.0149027	0.0465282	0.0855589	0.608149	0.846053	0.133975	0.0781407	0.350541	0.350541	0.587845	0.554646	0.13896	0.554646	0.825666	0.405662	0.463515	0.0149027	0.302042	0.133975	0.116754	0.133975	0.554646	0.0195445	0.554646	0.444105	0.101733	0.00200828	0.0365528	0.0579903	0.126199	0.00385032	0.650593	0.0280049	0.455645
mexX	0.317135	0.747429	0.698567	0.747429	0.350541	0.897913	0.897913		0.897913	0.496275	0.350541	0.428692	0.314149	0.513355	0.513355	0.314149	0.847249	0.897302	0.237142	0.496275	0.641061	0.883117	0.207031	0.310963	0.0740516	0.428692	0.0740516	0.641061	0.899746	0.336373	0.216648	0.00860346	0.496275	0.897302	0.496275	0.0740516	0.467467	0.0740516	0.864251	0.161938	0.847249	0.247138	0.948881	0.48891	1	0.825246	0.350541	0.557857
mexY	0.673987	0.000862968	0.00200828	0.000862968	0.00653002	3.3144e-05	3.3144e-05	0.897913		0.846053	0.232936	0.0280049	0.0709877	0.00200828	0.0465282	0.11953	0.101733	0.79946	0.846053	0.133975	0.0781407	0.557857	0.350541	0.471261	0.554646	0.260405	0.554646	0.912451	0.225149	0.463515	0.0280049	0.302042	0.133975	0.168118	0.133975	0.554646	0.0620927	0.554646	0.629808	0.13896	0.0002604	0.0579903	0.0149027	0.203877	0.0101755	0.428692	0.0101755	0.693239
norA	0.393211	0.309959	0.846053	0.309959	0.309959	0.846053	0.554646	0.496275	0.846053		0.309959	0.309959	0.309959	0.309959	0.309959	0.133975	0.133975	0.209312	0.735765	0.735765	0.607455	0.496275	0.496275	0.306768	0.735765	0.133975	0.735765	0.607455	0.607455	0.393211	0.133975	0.393211	0.735765	0.209312	0.735765	0.735765	0.209312	0.735765	0.393211	0.133975	0.846053	0.133975	0.309959	0.209312	0.554646	0.0740516	0.846053	0.133975
norB	0.483258	0.530923	0.13896	0.530923	0.910849	0.101733	0.351813	0.350541	0.232936	0.309959		0.910849	1	0.610344	0.955374	0.866526	0.492726	0.64941	0.133975	0.846053	0.57733	1	0.897913	0.24327	0.554646	0.610344	0.554646	0.912451	0.225149	0.483258	0.735765	0.463515	0.846053	0.229741	0.846053	0.554646	0.755833	0.554646	0.139525	0.955374	0.13896	0.693239	0.160026	0.887991	0.955374	0.00817017	0.610344	0.455645
oprM	0.651787	0.0101755	0.13896	0.0101755	0.0149027	0.101733	0.0149027	0.428692	0.0280049	0.309959	0.910849		0.101733	0.0208151	0.0855589	0.11953	0.289403	0.734221	0.133975	0.554646	0.525931	0.797039	0.797039	0.587845	0.846053	0.319889	0.846053	0.970779	0.57733	0.696394	0.0465282	0.199359	0.133975	0.416792	0.554646	0.846053	0.126199	0.846053	0.370008	0.207031	0.13896	0.11953	0.385121	0.0500634	0.00385032	0.948881	0.11953	0.0855589
oqxA	0.335223	0.0208151	0.0465282	0.0208151	0.00200828	0.11953	0.0280049	0.314149	0.0709877	0.309959	1	0.101733		0.00385032	3.3144e-05	3.3144e-05	0.289403	0.628675	0.846053	0.309959	0.0387306	0.0193848	0.0958914	0.567772	0.133975	0.00385032	0.133975	0.121835	0.912451	0.741775	0.0149027	0.0678089	0.133975	0.216608	0.309959	0.133975	6.54856e-05	0.133975	0.240731	0.0365528	0.0579903	0.0280049	0.289403	0.608149	0.0709877	0.797039	0.0709877	0.319889
oqxB	0.38798	3.3144e-05	0.00653002	3.3144e-05	3.3144e-05	0.0101755	0.0002604	0.513355	0.00200828	0.309959	0.610344	0.0208151	0.00385032		0.00200828	0.00653002	0.0465282	0.509054	0.846053	0.133975	0.027396	0.216648	0.115764	0.670344	0.309959	0.0280049	0.309959	0.630339	0.57733	0.544374	0.000862968	0.099993	0.133975	0.0756897	0.133975	0.309959	0.0024388	0.309959	0.352419	0.0149027	0.00653002	0.00385032	0.101733	0.216608	0.0149027	0.948881	0.0208151	0.455645
patA	0.544374	0.0101755	0.0280049	0.0101755	0.000862968	0.0855589	0.0149027	0.513355	0.0465282	0.309959	0.955374	0.0855589	3.3144e-05	0.00200828		0.0002604	0.232936	0.670344	0.846053	0.133975	0.027396	0.027396	0.115764	0.843546	0.309959	0.00200828	0.309959	0.225149	0.912451	0.952457	0.0208151	0.099993	0.133975	0.24327	0.133975	0.309959	0.000375312	0.309959	0.109181	0.0465282	0.0465282	0.0365528	0.232936	0.399264	0.0280049	0.650593	0.0579903	0.385121
patB	0.335223	0.0280049	0.0855589	0.0280049	0.00385032	0.207031	0.0465282	0.314149	0.11953	0.133975	0.866526	0.11953	3.3144e-05	0.00653002	0.0002604		0.207031	0.567772	0.846053	0.309959	0.0387306	0.0193848	0.0958914	0.79946	0.133975	0.00200828	0.133975	0.121835	0.912451	0.857859	0.0101755	0.0678089	0.309959	0.179629	0.309959	0.133975	6.54856e-05	0.133975	0.240731	0.0280049	0.11953	0.0208151	0.492726	0.547943	0.101733	0.557857	0.13896	0.232936
pmrA	0.352419	0.0365528	0.13896	0.0365528	0.101733	0.13896	0.0855589	0.847249	0.101733	0.133975	0.492726	0.289403	0.289403	0.0465282	0.232936	0.207031		0.203877	0.554646	0.133975	0.0781407	0.797039	0.0958914	0.608149	0.554646	0.160026	0.554646	0.657387	0.476327	0.028298	0.0149027	0.352419	0.846053	0.00932312	0.133975	0.554646	0.146332	0.554646	0.811047	0.0149027	0.160026	0.00653002	0.385121	0.216608	0.351813	0.847249	0.289403	0.955374
qepA	0.0193665	0.399264	0.434639	0.399264	0.777583	0.79946	0.608149	0.897302	0.79946	0.209312	0.64941	0.734221	0.628675	0.509054	0.670344	0.567772	0.203877		0.209312	0.845136	0.970604	0.601417	0.601417	0.977412	0.845136	0.434639	0.845136	0.523354	0.221963	0.147605	0.382065	0.705975	0.552193	0.0154194	0.845136	0.845136	0.35378	0.845136	0.988038	0.24327	0.932691	0.216608	0.670344	0.35378	1	0.974277	0.547943	0.79946
qnrA1	0.393211	0.846053	0.554646	0.846053	0.554646	0.846053	0.846053	0.237142	0.846053	0.735765	0.133975	0.133975	0.846053	0.846053	0.846053	0.846053	0.554646	0.209312		0.735765	0.607455	0.496275	0.496275	0.845136	0.735765	0.846053	0.735765	0.607455	0.607455	0.393211	0.846053	0.276058	0.735765	0.209312	0.735765	0.735765	0.845136	0.735765	0.528128	0.846053	0.846053	0.846053	0.846053	0.552193	0.309959	0.496275	0.554646	0.133975
qnrA3	0.393211	0.133975	0.133975	0.133975	0.133975	0.133975	0.133975	0.496275	0.133975	0.735765	0.846053	0.554646	0.309959	0.133975	0.133975	0.309959	0.133975	0.845136	0.735765		0.0300197	0.496275	0.237142	0.209312	0.735765	0.133975	0.735765	0.607455	0.607455	0.276058	0.309959	0.528128	0.735765	0.552193	0	0.735765	0.306768	0.735765	0.104553	0.309959	0.133975	0.309959	0.133975	0.306768	0.133975	0.496275	0.133975	0.554646
qnrA5	0.799171	0.0781407	0.0781407	0.0781407	0.027396	0.0781407	0.0781407	0.641061	0.0781407	0.607455	0.57733	0.525931	0.0387306	0.027396	0.027396	0.0387306	0.0781407	0.970604	0.607455	0.0300197		0.154606	0.00916707	0.926572	0.167159	0.027396	0.167159	0.681211	0.429882	0.738824	0.0387306	0.093372	0.607455	0.221963	0.0300197	0.167159	0.0369843	0.167159	0.484994	0.0387306	0.027396	0.0387306	0.0781407	0.955915	0.279658	0.899746	0.027396	0.712443
qnrB10	0.46237	0.350541	0.188236	0.350541	0.216648	0.557857	0.350541	0.883117	0.557857	0.496275	1	0.797039	0.0193848	0.216648	0.027396	0.0193848	0.797039	0.601417	0.496275	0.496275	0.154606		0.278352	0.871773	0.237142	0.027396	0.237142	0.00443649	0.360012	0.46237	0.350541	0.555323	0.496275	0.425757	0.496275	0.237142	0.018162	0.237142	0.280282	0.350541	0.388751	0.350541	0.797039	0.897302	0.470262	0.65659	0.603645	0.513355
qnrB12	0.317135	0.247138	0.350541	0.247138	0.115764	0.350541	0.350541	0.207031	0.350541	0.496275	0.897913	0.797039	0.0958914	0.115764	0.115764	0.0958914	0.0958914	0.601417	0.496275	0.237142	0.00916707	0.278352		0.948574	0.0740516	0.027396	0.0740516	0.641061	0.899746	0.757572	0.0488461	0.0412086	0.496275	0.158923	0.237142	0.0740516	0.0933137	0.0740516	0.705365	0.00465921	0.188236	0.0193848	0.247138	0.672588	0.797039	0.825246	0.115764	0.470262
qnrB19	0.209535	0.755833	0.547943	0.755833	0.712762	0.399264	0.587845	0.310963	0.471261	0.306768	0.24327	0.587845	0.567772	0.670344	0.843546	0.79946	0.608149	0.977412	0.845136	0.209312	0.926572	0.871773	0.948574		0.131102	0.691465	0.131102	0.449395	0.574979	0.2522	0.670344	0.660927	0.209312	0.798275	0.209312	0.131102	0.636963	0.131102	0.177117	0.887991	0.332517	0.755833	0.365202	0.396244	0.932691	0.018162	0.434639	0.755833
qnrB22	0.104553	0.554646	0.554646	0.554646	0.309959	0.554646	0.554646	0.0740516	0.554646	0.735765	0.554646	0.846053	0.133975	0.309959	0.309959	0.133975	0.554646	0.845136	0.735765	0.735765	0.167159	0.237142	0.0740516	0.131102		0.309959	0	0.167159	0.607455	0.393211	0.133975	0.104553	0.735765	0.306768	0.735765	0	0.131102	0	0.393211	0.133975	0.309959	0.133975	0.554646	0.209312	0.846053	0.496275	0.309959	0.846053
qnrB23	0.444105	0.0709877	0.160026	0.0709877	0.0208151	0.351813	0.13896	0.428692	0.260405	0.133975	0.610344	0.319889	0.00385032	0.0280049	0.00200828	0.00200828	0.160026	0.434639	0.846053	0.133975	0.027396	0.027396	0.027396	0.691465	0.309959		0.309959	0.225149	0.525931	0.857859	0.0365528	0.0912646	0.309959	0.191549	0.133975	0.309959	0.00451239	0.309959	0.0829936	0.0149027	0.232936	0.0280049	0.530923	0.567772	0.207031	0.279658	0.207031	0.651401
qnrB28	0.104553	0.554646	0.554646	0.554646	0.309959	0.554646	0.554646	0.0740516	0.554646	0.735765	0.554646	0.846053	0.133975	0.309959	0.309959	0.133975	0.554646	0.845136	0.735765	0.735765	0.167159	0.237142	0.0740516	0.131102	0	0.309959		0.167159	0.607455	0.393211	0.133975	0.104553	0.735765	0.306768	0.735765	0	0.131102	0	0.393211	0.133975	0.309959	0.133975	0.554646	0.209312	0.846053	0.496275	0.309959	0.846053
qnrB3	0.226914	0.825666	0.57733	0.825666	0.630339	0.912451	0.825666	0.641061	0.912451	0.607455	0.912451	0.970779	0.121835	0.630339	0.225149	0.121835	0.657387	0.523354	0.607455	0.607455	0.681211	0.00443649	0.641061	0.449395	0.167159	0.225149	0.167159		0.207031	0.175292	0.684763	0.799171	0.607455	0.628242	0.607455	0.167159	0.119042	0.167159	0.738824	0.684763	0.8834	0.684763	0.657387	0.536096	0.970779	0.899746	0.854463	0.319234
qnrB31	0.551895	0.57733	0.630339	0.57733	0.57733	0.225149	0.405662	0.899746	0.225149	0.607455	0.225149	0.57733	0.912451	0.57733	0.912451	0.912451	0.476327	0.221963	0.607455	0.607455	0.429882	0.360012	0.899746	0.574979	0.607455	0.525931	0.607455	0.207031		0.768871	0.525931	0.565652	0.607455	0.970604	0.607455	0.607455	0.911927	0.607455	0.285411	0.912451	0.225149	0.712443	0.192166	0.970604	0.630339	0.289403	0.192166	0.854463
qnrB32	0.749689	0.335223	0.463515	0.335223	0.787815	0.463515	0.463515	0.336373	0.463515	0.393211	0.483258	0.696394	0.741775	0.544374	0.952457	0.857859	0.028298	0.147605	0.393211	0.276058	0.738824	0.46237	0.757572	0.2522	0.393211	0.857859	0.393211	0.175292	0.768871		0.483258	0.630215	0.836081	0.106485	0.276058	0.393211	0.940229	0.393211	0.92407	0.425039	0.696394	0.352419	0.787815	0.0887329	0.696394	0.891263	0.952457	0.608065
qnrB36	0.186472	0.00385032	0.0709877	0.00385032	0.00200828	0.0709877	0.0149027	0.216648	0.0280049	0.133975	0.735765	0.0465282	0.0149027	0.000862968	0.0208151	0.0101755	0.0149027	0.382065	0.846053	0.309959	0.0387306	0.350541	0.0488461	0.670344	0.133975	0.0365528	0.133975	0.684763	0.525931	0.483258		0.0375095	0.309959	0.034855	0.309959	0.133975	0.00747141	0.133975	0.651787	0.000862968	0.0465282	3.3144e-05	0.260405	0.365202	0.11953	0.948881	0.0579903	0.455645
qnrB38	0.653644	0.226493	0.651787	0.226493	0.0375095	0.463515	0.302042	0.00860346	0.302042	0.393211	0.463515	0.199359	0.0678089	0.099993	0.099993	0.0678089	0.352419	0.705975	0.276058	0.528128	0.093372	0.555323	0.0412086	0.660927	0.104553	0.0912646	0.104553	0.799171	0.565652	0.630215	0.0375095		0.393211	0.683349	0.528128	0.104553	0.147605	0.104553	0.550415	0.0327052	0.270527	0.0608858	0.370008	0.892575	0.370008	0.604076	0.0375095	0.673987
qnrB44	0.393211	0.133975	0.133975	0.133975	0.133975	0.133975	0.133975	0.496275	0.133975	0.735765	0.846053	0.133975	0.133975	0.133975	0.133975	0.309959	0.846053	0.552193	0.735765	0.735765	0.607455	0.496275	0.496275	0.209312	0.735765	0.309959	0.735765	0.607455	0.607455	0.836081	0.309959	0.393211		0.552193	0.735765	0.735765	0.209312	0.735765	0.393211	0.309959	0.133975	0.309959	0.133975	0.552193	0.133975	0.496275	0.133975	0.846053
qnrB5	0.0268051	0.0620927	0.0756897	0.0620927	0.203877	0.168118	0.116754	0.897302	0.168118	0.209312	0.229741	0.416792	0.216608	0.0756897	0.24327	0.179629	0.00932312	0.0154194	0.209312	0.552193	0.221963	0.425757	0.158923	0.798275	0.306768	0.191549	0.306768	0.628242	0.970604	0.106485	0.034855	0.683349	0.552193		0.552193	0.306768	0.0698312	0.306768	0.845201	0.0305128	0.191549	0.0114428	0.547943	0.387581	0.567772	0.672588	0.587845	0.887991
qnrB59	0.393211	0.133975	0.133975	0.133975	0.133975	0.133975	0.133975	0.496275	0.133975	0.735765	0.846053	0.554646	0.309959	0.133975	0.133975	0.309959	0.133975	0.845136	0.735765	0	0.0300197	0.496275	0.237142	0.209312	0.735765	0.133975	0.735765	0.607455	0.607455	0.276058	0.309959	0.528128	0.735765	0.552193		0.735765	0.306768	0.735765	0.104553	0.309959	0.133975	0.309959	0.133975	0.306768	0.133975	0.496275	0.133975	0.554646
qnrB60	0.104553	0.554646	0.554646	0.554646	0.309959	0.554646	0.554646	0.0740516	0.554646	0.735765	0.554646	0.846053	0.133975	0.309959	0.309959	0.133975	0.554646	0.845136	0.735765	0.735765	0.167159	0.237142	0.0740516	0.131102	0	0.309959	0	0.167159	0.607455	0.393211	0.133975	0.104553	0.735765	0.306768	0.735765		0.131102	0	0.393211	0.133975	0.309959	0.133975	0.554646	0.209312	0.846053	0.496275	0.309959	0.846053
qnrB72	0.196222	0.0114428	0.0228673	0.0114428	0.00451239	0.0991008	0.0195445	0.467467	0.0620927	0.209312	0.755833	0.126199	6.54856e-05	0.0024388	0.000375312	6.54856e-05	0.146332	0.35378	0.845136	0.306768	0.0369843	0.018162	0.0933137	0.636963	0.131102	0.00451239	0.131102	0.119042	0.911927	0.940229	0.00747141	0.147605	0.209312	0.0698312	0.306768	0.131102		0.131102	0.349292	0.0228673	0.0558847	0.0114428	0.348684	0.496816	0.0991008	0.871773	0.136058	0.332517
qnrB8	0.104553	0.554646	0.554646	0.554646	0.309959	0.554646	0.554646	0.0740516	0.554646	0.735765	0.554646	0.846053	0.133975	0.309959	0.309959	0.133975	0.554646	0.845136	0.735765	0.735765	0.167159	0.237142	0.0740516	0.131102	0	0.309959	0	0.167159	0.607455	0.393211	0.133975	0.104553	0.735765	0.306768	0.735765	0	0.131102		0.393211	0.133975	0.309959	0.133975	0.554646	0.209312	0.846053	0.496275	0.309959	0.846053
qnrB9	0.433189	0.352419	0.544374	0.352419	0.240731	0.787815	0.444105	0.864251	0.629808	0.393211	0.139525	0.370008	0.240731	0.352419	0.109181	0.240731	0.811047	0.988038	0.528128	0.104553	0.484994	0.280282	0.705365	0.177117	0.393211	0.0829936	0.393211	0.738824	0.285411	0.92407	0.651787	0.550415	0.393211	0.845201	0.104553	0.393211	0.349292	0.393211		0.586569	0.787815	0.696394	0.881409	0.196222	0.109181	0.0544583	0.565335	0.586569
qnrD1	0.128947	0.0365528	0.182721	0.0365528	0.0208151	0.207031	0.101733	0.161938	0.13896	0.133975	0.955374	0.207031	0.0365528	0.0149027	0.0465282	0.0280049	0.0149027	0.24327	0.846053	0.309959	0.0387306	0.350541	0.00465921	0.887991	0.133975	0.0149027	0.133975	0.684763	0.912451	0.425039	0.000862968	0.0327052	0.309959	0.0305128	0.309959	0.133975	0.0228673	0.133975	0.586569		0.13896	3.3144e-05	0.351813	0.587845	0.351813	0.747429	0.11953	0.866526
qnrS2	0.629808	0.0101755	0.00200828	0.0101755	0.0149027	3.3144e-05	0.00200828	0.847249	0.0002604	0.846053	0.13896	0.13896	0.0579903	0.00653002	0.0465282	0.11953	0.160026	0.932691	0.846053	0.133975	0.027396	0.388751	0.188236	0.332517	0.309959	0.232936	0.309959	0.8834	0.225149	0.696394	0.0465282	0.270527	0.133975	0.191549	0.133975	0.309959	0.0558847	0.309959	0.787815	0.13896		0.0709877	0.00200828	0.567772	0.0579903	0.279658	0.00385032	0.955374
qnrS4	0.109181	0.0101755	0.0855589	0.0101755	0.0101755	0.101733	0.0365528	0.247138	0.0579903	0.133975	0.693239	0.11953	0.0280049	0.00385032	0.0365528	0.0208151	0.00653002	0.216608	0.846053	0.309959	0.0387306	0.350541	0.0193848	0.755833	0.133975	0.0280049	0.133975	0.684763	0.712443	0.352419	3.3144e-05	0.0608858	0.309959	0.0114428	0.309959	0.133975	0.0114428	0.133975	0.696394	3.3144e-05	0.0709877		0.289403	0.434639	0.232936	0.948881	0.101733	0.693239
qnrS5	0.952457	0.11953	0.0465282	0.11953	0.11953	0.00385032	0.0579903	0.948881	0.0149027	0.309959	0.160026	0.385121	0.289403	0.101733	0.232936	0.492726	0.385121	0.670344	0.846053	0.133975	0.0781407	0.797039	0.247138	0.365202	0.554646	0.530923	0.554646	0.657387	0.192166	0.787815	0.260405	0.370008	0.133975	0.547943	0.133975	0.554646	0.348684	0.554646	0.881409	0.351813	0.00200828	0.289403		0.887991	0.182721	0.188236	0.00385032	0.385121
qnrVC3	0.940229	0.0830877	0.257192	0.0830877	0.271502	0.332517	0.126199	0.48891	0.203877	0.209312	0.887991	0.0500634	0.608149	0.216608	0.399264	0.547943	0.216608	0.35378	0.552193	0.306768	0.955915	0.897302	0.672588	0.396244	0.209312	0.567772	0.209312	0.536096	0.970604	0.0887329	0.365202	0.892575	0.552193	0.387581	0.306768	0.209312	0.496816	0.209312	0.196222	0.587845	0.567772	0.434639	0.887991		0.0395556	0.510726	0.777583	0.257192
qnrVC5	0.8344	0.00653002	0.0365528	0.00653002	0.0101755	0.0365528	0.00385032	1	0.0101755	0.554646	0.955374	0.00385032	0.0709877	0.0149027	0.0280049	0.101733	0.351813	1	0.309959	0.133975	0.279658	0.470262	0.797039	0.932691	0.846053	0.207031	0.846053	0.970779	0.630339	0.696394	0.11953	0.370008	0.133975	0.567772	0.133975	0.846053	0.0991008	0.846053	0.109181	0.351813	0.0579903	0.232936	0.182721	0.0395556		0.847249	0.0709877	0.232936
qnrVC6	0.46237	0.897913	0.428692	0.897913	0.847249	0.247138	0.650593	0.825246	0.428692	0.0740516	0.00817017	0.948881	0.797039	0.948881	0.650593	0.557857	0.847249	0.974277	0.496275	0.496275	0.899746	0.65659	0.825246	0.018162	0.496275	0.279658	0.496275	0.899746	0.289403	0.891263	0.948881	0.604076	0.496275	0.672588	0.496275	0.496275	0.871773	0.496275	0.0544583	0.747429	0.279658	0.948881	0.188236	0.510726	0.847249		0.603645	0.513355
qnrVC7	1	0.0465282	0.0855589	0.0465282	0.0101755	0.0149027	0.0280049	0.350541	0.0101755	0.846053	0.610344	0.11953	0.0709877	0.0208151	0.0579903	0.13896	0.289403	0.547943	0.554646	0.133975	0.027396	0.603645	0.115764	0.434639	0.309959	0.207031	0.309959	0.854463	0.192166	0.952457	0.0579903	0.0375095	0.133975	0.587845	0.133975	0.309959	0.136058	0.309959	0.565335	0.11953	0.00385032	0.101733	0.00385032	0.777583	0.0709877	0.603645		0.910849
CIP	0.673987	0.419753	0.778886	0.419753	0.385121	1	0.455645	0.557857	0.693239	0.133975	0.455645	0.0855589	0.319889	0.455645	0.385121	0.232936	0.955374	0.79946	0.133975	0.554646	0.712443	0.513355	0.470262	0.755833	0.846053	0.651401	0.846053	0.319234	0.854463	0.608065	0.455645	0.673987	0.846053	0.887991	0.554646	0.846053	0.332517	0.846053	0.586569	0.866526	0.955374	0.693239	0.385121	0.257192	0.232936	0.513355	0.910849
Bonferroni-corrected p values
	AAC(6')-Ib-cr	abeM	efrA	efrB	mdtK	mexA	mexB	mexX	mexY	norA	norB	oprM	oqxA	oqxB	patA	patB	pmrA	qepA	qnrA1	qnrA3	qnrA5	qnrB10	qnrB12	qnrB19	qnrB22	qnrB23	qnrB28	qnrB3	qnrB31	qnrB32	qnrB36	qnrB38	qnrB44	qnrB5	qnrB59	qnrB60	qnrB72	qnrB8	qnrB9	qnrD1	qnrS2	qnrS4	qnrS5	qnrVC3	qnrVC5	qnrVC6	qnrVC7	CIP
AAC(6')-Ib-cr	0	20.4019	22.2487	20.4019	27.1361	32.3514	27.1361	15.2225	32.3514	18.8741	23.1964	31.2858	16.0907	18.6231	26.1299	16.0907	16.9161	0.92959	18.8741	18.8741	38.3602	22.1937	15.2225	10.0577	5.01856	21.317	5.01856	10.8919	26.491	35.9851	8.95068	31.3749	18.8741	1.28665	18.8741	5.01856	9.41864	5.01856	20.7931	6.18944	30.2308	5.24071	45.7179	45.131	40.0512	22.1937	48	32.3514
abeM	20.4019	0	0.184815	0	0.0414225	0.313441	0.00159091	35.8766	0.0414225	14.878	25.4843	0.488426	0.999126	0.00159091	0.488426	1.34424	1.75453	19.1647	40.6105	6.43078	3.75076	16.826	11.8626	36.28	26.623	3.40741	26.623	39.632	27.7118	16.0907	0.184815	10.8716	6.43078	2.98045	6.43078	26.623	0.549253	26.623	16.9161	1.75453	0.488426	0.488426	5.73743	3.98821	0.313441	43.0998	2.23336	20.1481
efrA	22.2487	0.184815	0	0.184815	1.34424	0.0414225	0.0414225	33.5312	0.0963972	40.6105	6.67008	6.67008	2.23336	0.313441	1.34424	4.10683	6.67008	20.8627	26.623	6.43078	3.75076	9.03532	16.826	26.3012	26.623	7.68123	26.623	27.7118	30.2563	22.2487	3.40741	31.2858	6.43078	3.63311	6.43078	26.623	1.09763	26.623	26.1299	8.7706	0.0963972	4.10683	2.23336	12.3452	1.75453	20.5772	4.10683	37.3865
efrB	20.4019	0	0.184815	0	0.0414225	0.313441	0.00159091	35.8766	0.0414225	14.878	25.4843	0.488426	0.999126	0.00159091	0.488426	1.34424	1.75453	19.1647	40.6105	6.43078	3.75076	16.826	11.8626	36.28	26.623	3.40741	26.623	39.632	27.7118	16.0907	0.184815	10.8716	6.43078	2.98045	6.43078	26.623	0.549253	26.623	16.9161	1.75453	0.488426	0.488426	5.73743	3.98821	0.313441	43.0998	2.23336	20.1481
mdtK	27.1361	0.0414225	1.34424	0.0414225	0	1.34424	0.0963972	16.826	0.313441	14.878	43.7208	0.715328	0.0963972	0.00159091	0.0414225	0.184815	4.88319	37.324	26.623	6.43078	1.31501	10.3991	5.55666	34.2126	14.878	0.999126	14.878	30.2563	27.7118	37.8151	0.0963972	1.80046	6.43078	9.78608	6.43078	14.878	0.216595	14.878	11.5551	0.999126	0.715328	0.488426	5.73743	13.0321	0.488426	40.668	0.488426	18.4858
mexA	32.3514	0.313441	0.0414225	0.313441	1.34424	0	0.0414225	43.0998	0.00159091	40.6105	4.88319	4.88319	5.73743	0.488426	4.10683	9.9375	6.67008	38.3741	40.6105	6.43078	3.75076	26.7771	16.826	19.1647	26.623	16.887	26.623	43.7976	10.8071	22.2487	3.40741	22.2487	6.43078	8.06967	6.43078	26.623	4.75684	26.623	37.8151	9.9375	0.00159091	4.88319	0.184815	15.9608	1.75453	11.8626	0.715328	48
mexB	27.1361	0.00159091	0.0414225	0.00159091	0.0963972	0.0414225	0	43.0998	0.00159091	26.623	16.887	0.715328	1.34424	0.0124992	0.715328	2.23336	4.10683	29.1912	40.6105	6.43078	3.75076	16.826	16.826	28.2165	26.623	6.67008	26.623	39.632	19.4718	22.2487	0.715328	14.498	6.43078	5.60417	6.43078	26.623	0.938138	26.623	21.317	4.88319	0.0963972	1.75453	2.78354	6.05755	0.184815	31.2285	1.34424	21.871
mexX	15.2225	35.8766	33.5312	35.8766	16.826	43.0998	43.0998	0	43.0998	23.8212	16.826	20.5772	15.0792	24.641	24.641	15.0792	40.668	43.0705	11.3828	23.8212	30.7709	42.3896	9.9375	14.9262	3.55448	20.5772	3.55448	30.7709	43.1878	16.1459	10.3991	0.412966	23.8212	43.0705	23.8212	3.55448	22.4384	3.55448	41.484	7.77303	40.668	11.8626	45.5463	23.4677	48	39.6118	16.826	26.7771
mexY	32.3514	0.0414225	0.0963972	0.0414225	0.313441	0.00159091	0.00159091	43.0998	0	40.6105	11.1809	1.34424	3.40741	0.0963972	2.23336	5.73743	4.88319	38.3741	40.6105	6.43078	3.75076	26.7771	16.826	22.6205	26.623	12.4994	26.623	43.7976	10.8071	22.2487	1.34424	14.498	6.43078	8.06967	6.43078	26.623	2.98045	26.623	30.2308	6.67008	0.0124992	2.78354	0.715328	9.78608	0.488426	20.5772	0.488426	33.2755
norA	18.8741	14.878	40.6105	14.878	14.878	40.6105	26.623	23.8212	40.6105	0	14.878	14.878	14.878	14.878	14.878	6.43078	6.43078	10.047	35.3167	35.3167	29.1579	23.8212	23.8212	14.7249	35.3167	6.43078	35.3167	29.1579	29.1579	18.8741	6.43078	18.8741	35.3167	10.047	35.3167	35.3167	10.047	35.3167	18.8741	6.43078	40.6105	6.43078	14.878	10.047	26.623	3.55448	40.6105	6.43078
norB	23.1964	25.4843	6.67008	25.4843	43.7208	4.88319	16.887	16.826	11.1809	14.878	0	43.7208	48	29.2965	45.858	41.5933	23.6509	31.1717	6.43078	40.6105	27.7118	48	43.0998	11.677	26.623	29.2965	26.623	43.7976	10.8071	23.1964	35.3167	22.2487	40.6105	11.0275	40.6105	26.623	36.28	26.623	6.69721	45.858	6.67008	33.2755	7.68123	42.6236	45.858	0.392168	29.2965	21.871
oprM	31.2858	0.488426	6.67008	0.488426	0.715328	4.88319	0.715328	20.5772	1.34424	14.878	43.7208	0	4.88319	0.999126	4.10683	5.73743	13.8914	35.2426	6.43078	26.623	25.2447	38.2579	38.2579	28.2165	40.6105	15.3547	40.6105	46.5974	27.7118	33.4269	2.23336	9.56924	6.43078	20.006	26.623	40.6105	6.05755	40.6105	17.7604	9.9375	6.67008	5.73743	18.4858	2.40304	0.184815	45.5463	5.73743	4.10683
oqxA	16.0907	0.999126	2.23336	0.999126	0.0963972	5.73743	1.34424	15.0792	3.40741	14.878	48	4.88319	0	0.184815	0.00159091	0.00159091	13.8914	30.1764	40.6105	14.878	1.85907	0.930472	4.60279	27.2531	6.43078	0.184815	6.43078	5.84806	43.7976	35.6052	0.715328	3.25483	6.43078	10.3972	14.878	6.43078	0.00314331	6.43078	11.5551	1.75453	2.78354	1.34424	13.8914	29.1912	3.40741	38.2579	3.40741	15.3547
oqxB	18.6231	0.00159091	0.313441	0.00159091	0.00159091	0.488426	0.0124992	24.641	0.0963972	14.878	29.2965	0.999126	0.184815	0	0.0963972	0.313441	2.23336	24.4346	40.6105	6.43078	1.31501	10.3991	5.55666	32.1765	14.878	1.34424	14.878	30.2563	27.7118	26.1299	0.0414225	4.79966	6.43078	3.63311	6.43078	14.878	0.117062	14.878	16.9161	0.715328	0.313441	0.184815	4.88319	10.3972	0.715328	45.5463	0.999126	21.871
patA	26.1299	0.488426	1.34424	0.488426	0.0414225	4.10683	0.715328	24.641	2.23336	14.878	45.858	4.10683	0.00159091	0.0963972	0	0.0124992	11.1809	32.1765	40.6105	6.43078	1.31501	1.31501	5.55666	40.4902	14.878	0.0963972	14.878	10.8071	43.7976	45.7179	0.999126	4.79966	6.43078	11.677	6.43078	14.878	0.018015	14.878	5.24071	2.23336	2.23336	1.75453	11.1809	19.1647	1.34424	31.2285	2.78354	18.4858
patB	16.0907	1.34424	4.10683	1.34424	0.184815	9.9375	2.23336	15.0792	5.73743	6.43078	41.5933	5.73743	0.00159091	0.313441	0.0124992	0	9.9375	27.2531	40.6105	14.878	1.85907	0.930472	4.60279	38.3741	6.43078	0.0963972	6.43078	5.84806	43.7976	41.1772	0.488426	3.25483	14.878	8.62219	14.878	6.43078	0.00314331	6.43078	11.5551	1.34424	5.73743	0.999126	23.6509	26.3012	4.88319	26.7771	6.67008	11.1809
pmrA	16.9161	1.75453	6.67008	1.75453	4.88319	6.67008	4.10683	40.668	4.88319	6.43078	23.6509	13.8914	13.8914	2.23336	11.1809	9.9375	0	9.78608	26.623	6.43078	3.75076	38.2579	4.60279	29.1912	26.623	7.68123	26.623	31.5546	22.8637	1.3583	0.715328	16.9161	40.6105	0.44751	6.43078	26.623	7.02391	26.623	38.9303	0.715328	7.68123	0.313441	18.4858	10.3972	16.887	40.668	13.8914	45.858
qepA	0.92959	19.1647	20.8627	19.1647	37.324	38.3741	29.1912	43.0705	38.3741	10.047	31.1717	35.2426	30.1764	24.4346	32.1765	27.2531	9.78608	0	10.047	40.5665	46.589	28.868	28.868	46.9158	40.5665	20.8627	40.5665	25.121	10.6542	7.08503	18.3391	33.8868	26.5052	0.74013	40.5665	40.5665	16.9815	40.5665	47.4258	11.677	44.7692	10.3972	32.1765	16.9815	48	46.7653	26.3012	38.3741
qnrA1	18.8741	40.6105	26.623	40.6105	26.623	40.6105	40.6105	11.3828	40.6105	35.3167	6.43078	6.43078	40.6105	40.6105	40.6105	40.6105	26.623	10.047	0	35.3167	29.1579	23.8212	23.8212	40.5665	35.3167	40.6105	35.3167	29.1579	29.1579	18.8741	40.6105	13.2508	35.3167	10.047	35.3167	35.3167	40.5665	35.3167	25.3501	40.6105	40.6105	40.6105	40.6105	26.5052	14.878	23.8212	26.623	6.43078
qnrA3	18.8741	6.43078	6.43078	6.43078	6.43078	6.43078	6.43078	23.8212	6.43078	35.3167	40.6105	26.623	14.878	6.43078	6.43078	14.878	6.43078	40.5665	35.3167	0	1.44095	23.8212	11.3828	10.047	35.3167	6.43078	35.3167	29.1579	29.1579	13.2508	14.878	25.3501	35.3167	26.5052	0	35.3167	14.7249	35.3167	5.01856	14.878	6.43078	14.878	6.43078	14.7249	6.43078	23.8212	6.43078	26.623
qnrA5	38.3602	3.75076	3.75076	3.75076	1.31501	3.75076	3.75076	30.7709	3.75076	29.1579	27.7118	25.2447	1.85907	1.31501	1.31501	1.85907	3.75076	46.589	29.1579	1.44095	0	7.42109	0.44002	44.4755	8.02364	1.31501	8.02364	32.6981	20.6344	35.4635	1.85907	4.48186	29.1579	10.6542	1.44095	8.02364	1.77525	8.02364	23.2797	1.85907	1.31501	1.85907	3.75076	45.8839	13.4236	43.1878	1.31501	34.1973
qnrB10	22.1937	16.826	9.03532	16.826	10.3991	26.7771	16.826	42.3896	26.7771	23.8212	48	38.2579	0.930472	10.3991	1.31501	0.930472	38.2579	28.868	23.8212	23.8212	7.42109	0	13.3609	41.8451	11.3828	1.31501	11.3828	0.212952	17.2806	22.1937	16.826	26.6555	23.8212	20.4363	23.8212	11.3828	0.871778	11.3828	13.4535	16.826	18.6601	16.826	38.2579	43.0705	22.5726	31.5163	28.975	24.641
qnrB12	15.2225	11.8626	16.826	11.8626	5.55666	16.826	16.826	9.9375	16.826	23.8212	43.0998	38.2579	4.60279	5.55666	5.55666	4.60279	4.60279	28.868	23.8212	11.3828	0.44002	13.3609	0	45.5315	3.55448	1.31501	3.55448	30.7709	43.1878	36.3634	2.34461	1.97801	23.8212	7.62829	11.3828	3.55448	4.47906	3.55448	33.8575	0.223642	9.03532	0.930472	11.8626	32.2842	38.2579	39.6118	5.55666	22.5726
qnrB19	10.0577	36.28	26.3012	36.28	34.2126	19.1647	28.2165	14.9262	22.6205	14.7249	11.677	28.2165	27.2531	32.1765	40.4902	38.3741	29.1912	46.9158	40.5665	10.047	44.4755	41.8451	45.5315	0	6.29291	33.1903	6.29291	21.571	27.599	12.1056	32.1765	31.7245	10.047	38.3172	10.047	6.29291	30.5742	6.29291	8.50161	42.6236	15.9608	36.28	17.5297	19.0197	44.7692	0.871778	20.8627	36.28
qnrB22	5.01856	26.623	26.623	26.623	14.878	26.623	26.623	3.55448	26.623	35.3167	26.623	40.6105	6.43078	14.878	14.878	6.43078	26.623	40.5665	35.3167	35.3167	8.02364	11.3828	3.55448	6.29291	0	14.878	0	8.02364	29.1579	18.8741	6.43078	5.01856	35.3167	14.7249	35.3167	0	6.29291	0	18.8741	6.43078	14.878	6.43078	26.623	10.047	40.6105	23.8212	14.878	40.6105
qnrB23	21.317	3.40741	7.68123	3.40741	0.999126	16.887	6.67008	20.5772	12.4994	6.43078	29.2965	15.3547	0.184815	1.34424	0.0963972	0.0963972	7.68123	20.8627	40.6105	6.43078	1.31501	1.31501	1.31501	33.1903	14.878	0	14.878	10.8071	25.2447	41.1772	1.75453	4.3807	14.878	9.19437	6.43078	14.878	0.216595	14.878	3.98369	0.715328	11.1809	1.34424	25.4843	27.2531	9.9375	13.4236	9.9375	31.2673
qnrB28	5.01856	26.623	26.623	26.623	14.878	26.623	26.623	3.55448	26.623	35.3167	26.623	40.6105	6.43078	14.878	14.878	6.43078	26.623	40.5665	35.3167	35.3167	8.02364	11.3828	3.55448	6.29291	0	14.878	0	8.02364	29.1579	18.8741	6.43078	5.01856	35.3167	14.7249	35.3167	0	6.29291	0	18.8741	6.43078	14.878	6.43078	26.623	10.047	40.6105	23.8212	14.878	40.6105
qnrB3	10.8919	39.632	27.7118	39.632	30.2563	43.7976	39.632	30.7709	43.7976	29.1579	43.7976	46.5974	5.84806	30.2563	10.8071	5.84806	31.5546	25.121	29.1579	29.1579	32.6981	0.212952	30.7709	21.571	8.02364	10.8071	8.02364	0	9.9375	8.41402	32.8686	38.3602	29.1579	30.1556	29.1579	8.02364	5.714	8.02364	35.4635	32.8686	42.4032	32.8686	31.5546	25.7326	46.5974	43.1878	41.0142	15.3232
qnrB31	26.491	27.7118	30.2563	27.7118	27.7118	10.8071	19.4718	43.1878	10.8071	29.1579	10.8071	27.7118	43.7976	27.7118	43.7976	43.7976	22.8637	10.6542	29.1579	29.1579	20.6344	17.2806	43.1878	27.599	29.1579	25.2447	29.1579	9.9375	0	36.9058	25.2447	27.1513	29.1579	46.589	29.1579	29.1579	43.7725	29.1579	13.6998	43.7976	10.8071	34.1973	9.22396	46.589	30.2563	13.8914	9.22396	41.0142
qnrB32	35.9851	16.0907	22.2487	16.0907	37.8151	22.2487	22.2487	16.1459	22.2487	18.8741	23.1964	33.4269	35.6052	26.1299	45.7179	41.1772	1.3583	7.08503	18.8741	13.2508	35.4635	22.1937	36.3634	12.1056	18.8741	41.1772	18.8741	8.41402	36.9058	0	23.1964	30.2503	40.1319	5.11129	13.2508	18.8741	45.131	18.8741	44.3553	20.4019	33.4269	16.9161	37.8151	4.25918	33.4269	42.7806	45.7179	29.1871
qnrB36	8.95068	0.184815	3.40741	0.184815	0.0963972	3.40741	0.715328	10.3991	1.34424	6.43078	35.3167	2.23336	0.715328	0.0414225	0.999126	0.488426	0.715328	18.3391	40.6105	14.878	1.85907	16.826	2.34461	32.1765	6.43078	1.75453	6.43078	32.8686	25.2447	23.1964	0	1.80046	14.878	1.67304	14.878	6.43078	0.358628	6.43078	31.2858	0.0414225	2.23336	0.00159091	12.4994	17.5297	5.73743	45.5463	2.78354	21.871
qnrB38	31.3749	10.8716	31.2858	10.8716	1.80046	22.2487	14.498	0.412966	14.498	18.8741	22.2487	9.56924	3.25483	4.79966	4.79966	3.25483	16.9161	33.8868	13.2508	25.3501	4.48186	26.6555	1.97801	31.7245	5.01856	4.3807	5.01856	38.3602	27.1513	30.2503	1.80046	0	18.8741	32.8008	25.3501	5.01856	7.08503	5.01856	26.4199	1.56985	12.9853	2.92252	17.7604	42.8436	17.7604	28.9957	1.80046	32.3514
qnrB44	18.8741	6.43078	6.43078	6.43078	6.43078	6.43078	6.43078	23.8212	6.43078	35.3167	40.6105	6.43078	6.43078	6.43078	6.43078	14.878	40.6105	26.5052	35.3167	35.3167	29.1579	23.8212	23.8212	10.047	35.3167	14.878	35.3167	29.1579	29.1579	40.1319	14.878	18.8741	0	26.5052	35.3167	35.3167	10.047	35.3167	18.8741	14.878	6.43078	14.878	6.43078	26.5052	6.43078	23.8212	6.43078	40.6105
qnrB5	1.28665	2.98045	3.63311	2.98045	9.78608	8.06967	5.60417	43.0705	8.06967	10.047	11.0275	20.006	10.3972	3.63311	11.677	8.62219	0.44751	0.74013	10.047	26.5052	10.6542	20.4363	7.62829	38.3172	14.7249	9.19437	14.7249	30.1556	46.589	5.11129	1.67304	32.8008	26.5052	0	26.5052	14.7249	3.3519	14.7249	40.5697	1.46461	9.19437	0.549253	26.3012	18.6039	27.2531	32.2842	28.2165	42.6236
qnrB59	18.8741	6.43078	6.43078	6.43078	6.43078	6.43078	6.43078	23.8212	6.43078	35.3167	40.6105	26.623	14.878	6.43078	6.43078	14.878	6.43078	40.5665	35.3167	0	1.44095	23.8212	11.3828	10.047	35.3167	6.43078	35.3167	29.1579	29.1579	13.2508	14.878	25.3501	35.3167	26.5052	0	35.3167	14.7249	35.3167	5.01856	14.878	6.43078	14.878	6.43078	14.7249	6.43078	23.8212	6.43078	26.623
qnrB60	5.01856	26.623	26.623	26.623	14.878	26.623	26.623	3.55448	26.623	35.3167	26.623	40.6105	6.43078	14.878	14.878	6.43078	26.623	40.5665	35.3167	35.3167	8.02364	11.3828	3.55448	6.29291	0	14.878	0	8.02364	29.1579	18.8741	6.43078	5.01856	35.3167	14.7249	35.3167	0	6.29291	0	18.8741	6.43078	14.878	6.43078	26.623	10.047	40.6105	23.8212	14.878	40.6105
qnrB72	9.41864	0.549253	1.09763	0.549253	0.216595	4.75684	0.938138	22.4384	2.98045	10.047	36.28	6.05755	0.00314331	0.117062	0.018015	0.00314331	7.02391	16.9815	40.5665	14.7249	1.77525	0.871778	4.47906	30.5742	6.29291	0.216595	6.29291	5.714	43.7725	45.131	0.358628	7.08503	10.047	3.3519	14.7249	6.29291	0	6.29291	16.766	1.09763	2.68247	0.549253	16.7368	23.8471	4.75684	41.8451	6.5308	15.9608
qnrB8	5.01856	26.623	26.623	26.623	14.878	26.623	26.623	3.55448	26.623	35.3167	26.623	40.6105	6.43078	14.878	14.878	6.43078	26.623	40.5665	35.3167	35.3167	8.02364	11.3828	3.55448	6.29291	0	14.878	0	8.02364	29.1579	18.8741	6.43078	5.01856	35.3167	14.7249	35.3167	0	6.29291	0	18.8741	6.43078	14.878	6.43078	26.623	10.047	40.6105	23.8212	14.878	40.6105
qnrB9	20.7931	16.9161	26.1299	16.9161	11.5551	37.8151	21.317	41.484	30.2308	18.8741	6.69721	17.7604	11.5551	16.9161	5.24071	11.5551	38.9303	47.4258	25.3501	5.01856	23.2797	13.4535	33.8575	8.50161	18.8741	3.98369	18.8741	35.4635	13.6998	44.3553	31.2858	26.4199	18.8741	40.5697	5.01856	18.8741	16.766	18.8741	0	28.1553	37.8151	33.4269	42.3076	9.41864	5.24071	2.614	27.1361	28.1553
qnrD1	6.18944	1.75453	8.7706	1.75453	0.999126	9.9375	4.88319	7.77303	6.67008	6.43078	45.858	9.9375	1.75453	0.715328	2.23336	1.34424	0.715328	11.677	40.6105	14.878	1.85907	16.826	0.223642	42.6236	6.43078	0.715328	6.43078	32.8686	43.7976	20.4019	0.0414225	1.56985	14.878	1.46461	14.878	6.43078	1.09763	6.43078	28.1553	0	6.67008	0.00159091	16.887	28.2165	16.887	35.8766	5.73743	41.5933
qnrS2	30.2308	0.488426	0.0963972	0.488426	0.715328	0.00159091	0.0963972	40.668	0.0124992	40.6105	6.67008	6.67008	2.78354	0.313441	2.23336	5.73743	7.68123	44.7692	40.6105	6.43078	1.31501	18.6601	9.03532	15.9608	14.878	11.1809	14.878	42.4032	10.8071	33.4269	2.23336	12.9853	6.43078	9.19437	6.43078	14.878	2.68247	14.878	37.8151	6.67008	0	3.40741	0.0963972	27.2531	2.78354	13.4236	0.184815	45.858
qnrS4	5.24071	0.488426	4.10683	0.488426	0.488426	4.88319	1.75453	11.8626	2.78354	6.43078	33.2755	5.73743	1.34424	0.184815	1.75453	0.999126	0.313441	10.3972	40.6105	14.878	1.85907	16.826	0.930472	36.28	6.43078	1.34424	6.43078	32.8686	34.1973	16.9161	0.00159091	2.92252	14.878	0.549253	14.878	6.43078	0.549253	6.43078	33.4269	0.00159091	3.40741	0	13.8914	20.8627	11.1809	45.5463	4.88319	33.2755
qnrS5	45.7179	5.73743	2.23336	5.73743	5.73743	0.184815	2.78354	45.5463	0.715328	14.878	7.68123	18.4858	13.8914	4.88319	11.1809	23.6509	18.4858	32.1765	40.6105	6.43078	3.75076	38.2579	11.8626	17.5297	26.623	25.4843	26.623	31.5546	9.22396	37.8151	12.4994	17.7604	6.43078	26.3012	6.43078	26.623	16.7368	26.623	42.3076	16.887	0.0963972	13.8914	0	42.6236	8.7706	9.03532	0.184815	18.4858
qnrVC3	45.131	3.98821	12.3452	3.98821	13.0321	15.9608	6.05755	23.4677	9.78608	10.047	42.6236	2.40304	29.1912	10.3972	19.1647	26.3012	10.3972	16.9815	26.5052	14.7249	45.8839	43.0705	32.2842	19.0197	10.047	27.2531	10.047	25.7326	46.589	4.25918	17.5297	42.8436	26.5052	18.6039	14.7249	10.047	23.8471	10.047	9.41864	28.2165	27.2531	20.8627	42.6236	0	1.89867	24.5148	37.324	12.3452
qnrVC5	40.0512	0.313441	1.75453	0.313441	0.488426	1.75453	0.184815	48	0.488426	26.623	45.858	0.184815	3.40741	0.715328	1.34424	4.88319	16.887	48	14.878	6.43078	13.4236	22.5726	38.2579	44.7692	40.6105	9.9375	40.6105	46.5974	30.2563	33.4269	5.73743	17.7604	6.43078	27.2531	6.43078	40.6105	4.75684	40.6105	5.24071	16.887	2.78354	11.1809	8.7706	1.89867	0	40.668	3.40741	11.1809
qnrVC6	22.1937	43.0998	20.5772	43.0998	40.668	11.8626	31.2285	39.6118	20.5772	3.55448	0.392168	45.5463	38.2579	45.5463	31.2285	26.7771	40.668	46.7653	23.8212	23.8212	43.1878	31.5163	39.6118	0.871778	23.8212	13.4236	23.8212	43.1878	13.8914	42.7806	45.5463	28.9957	23.8212	32.2842	23.8212	23.8212	41.8451	23.8212	2.614	35.8766	13.4236	45.5463	9.03532	24.5148	40.668	0	28.975	24.641
qnrVC7	48	2.23336	4.10683	2.23336	0.488426	0.715328	1.34424	16.826	0.488426	40.6105	29.2965	5.73743	3.40741	0.999126	2.78354	6.67008	13.8914	26.3012	26.623	6.43078	1.31501	28.975	5.55666	20.8627	14.878	9.9375	14.878	41.0142	9.22396	45.7179	2.78354	1.80046	6.43078	28.2165	6.43078	14.878	6.5308	14.878	27.1361	5.73743	0.184815	4.88319	0.184815	37.324	3.40741	28.975	0	43.7208
CIP	32.3514	20.1481	37.3865	20.1481	18.4858	48	21.871	26.7771	33.2755	6.43078	21.871	4.10683	15.3547	21.871	18.4858	11.1809	45.858	38.3741	6.43078	26.623	34.1973	24.641	22.5726	36.28	40.6105	31.2673	40.6105	15.3232	41.0142	29.1871	21.871	32.3514	40.6105	42.6236	26.623	40.6105	15.9608	40.6105	28.1553	41.5933	45.858	33.2755	18.4858	12.3452	11.1809	24.641	43.7208	0
Bonferroni-corrected p values adjusted
	AAC.6...Ib.cr	abeM	efrA	efrB	mdtK	MexA	MexB	mexX	mexY	norA	norB	OprM	oqxA	oqxB	patA	patB	pmrA	qepA	QnrA1	QnrA3	QnrA5	QnrB10	QnrB12	QnrB19	QnrB22	QnrB23	QnrB28	QnrB3	QnrB31	QnrB32	QnrB36	QnrB38	QnrB44	QnrB5	QnrB59	QnrB60	QnrB72	QnrB8	QnrB9	QnrD1	QnrS2	QnrS4	QnrS5	QnrVC3	QnrVC5	QnrVC6	QnrVC7	CIP
AAC.6...Ib.cr	0	1	1	1	1	1	1	1	1	1	1	1	1	1	1	1	1	0.92959	1	1	1	1	1	1	1	1	1	1	1	1	1	1	1	1	1	1	1	1	1	1	1	1	1	1	1	1	1	1
abeM	1	0	0.184815	0	0.0414225	0.313441	0.00159091	1	0.0414225	1	1	0.488426	0.999126	0.00159091	0.488426	1	1	1	1	1	1	1	1	1	1	1	1	1	1	1	0.184815	1	1	1	1	1	0.549253	1	1	1	0.488426	0.488426	1	1	0.313441	1	1	1
efrA	1	0.184815	0	0.184815	1	0.0414225	0.0414225	1	0.0963972	1	1	1	1	0.313441	1	1	1	1	1	1	1	1	1	1	1	1	1	1	1	1	1	1	1	1	1	1	1	1	1	1	0.0963972	1	1	1	1	1	1	1
efrB	1	0	0.184815	0	0.0414225	0.313441	0.00159091	1	0.0414225	1	1	0.488426	0.999126	0.00159091	0.488426	1	1	1	1	1	1	1	1	1	1	1	1	1	1	1	0.184815	1	1	1	1	1	0.549253	1	1	1	0.488426	0.488426	1	1	0.313441	1	1	1
mdtK	1	0.0414225	1	0.0414225	0	1	0.0963972	1	0.313441	1	1	0.715328	0.0963972	0.00159091	0.0414225	0.184815	1	1	1	1	1	1	1	1	1	0.999126	1	1	1	1	0.0963972	1	1	1	1	1	0.216595	1	1	0.999126	0.715328	0.488426	1	1	0.488426	1	0.488426	1
MexA	1	0.313441	0.0414225	0.313441	1	0	0.0414225	1	0.00159091	1	1	1	1	0.488426	1	1	1	1	1	1	1	1	1	1	1	1	1	1	1	1	1	1	1	1	1	1	1	1	1	1	0.00159091	1	0.184815	1	1	1	0.715328	1
MexB	1	0.00159091	0.0414225	0.00159091	0.0963972	0.0414225	0	1	0.00159091	1	1	0.715328	1	0.0124992	0.715328	1	1	1	1	1	1	1	1	1	1	1	1	1	1	1	0.715328	1	1	1	1	1	0.938138	1	1	1	0.0963972	1	1	1	0.184815	1	1	1
mexX	1	1	1	1	1	1	1	0	1	1	1	1	1	1	1	1	1	1	1	1	1	1	1	1	1	1	1	1	1	1	1	0.412966	1	1	1	1	1	1	1	1	1	1	1	1	1	1	1	1
mexY	1	0.0414225	0.0963972	0.0414225	0.313441	0.00159091	0.00159091	1	0	1	1	1	1	0.0963972	1	1	1	1	1	1	1	1	1	1	1	1	1	1	1	1	1	1	1	1	1	1	1	1	1	1	0.0124992	1	0.715328	1	0.488426	1	0.488426	1
norA	1	1	1	1	1	1	1	1	1	0	1	1	1	1	1	1	1	1	1	1	1	1	1	1	1	1	1	1	1	1	1	1	1	1	1	1	1	1	1	1	1	1	1	1	1	1	1	1
norB	1	1	1	1	1	1	1	1	1	1	0	1	1	1	1	1	1	1	1	1	1	1	1	1	1	1	1	1	1	1	1	1	1	1	1	1	1	1	1	1	1	1	1	1	1	0.392168	1	1
OprM	1	0.488426	1	0.488426	0.715328	1	0.715328	1	1	1	1	0	1	0.999126	1	1	1	1	1	1	1	1	1	1	1	1	1	1	1	1	1	1	1	1	1	1	1	1	1	1	1	1	1	1	0.184815	1	1	1
oqxA	1	0.999126	1	0.999126	0.0963972	1	1	1	1	1	1	1	0	0.184815	0.00159091	0.00159091	1	1	1	1	1	0.930472	1	1	1	0.184815	1	1	1	1	0.715328	1	1	1	1	1	0.00314331	1	1	1	1	1	1	1	1	1	1	1
oqxB	1	0.00159091	0.313441	0.00159091	0.00159091	0.488426	0.0124992	1	0.0963972	1	1	0.999126	0.184815	0	0.0963972	0.313441	1	1	1	1	1	1	1	1	1	1	1	1	1	1	0.0414225	1	1	1	1	1	0.117062	1	1	0.715328	0.313441	0.184815	1	1	0.715328	1	0.999126	1
patA	1	0.488426	1	0.488426	0.0414225	1	0.715328	1	1	1	1	1	0.00159091	0.0963972	0	0.0124992	1	1	1	1	1	1	1	1	1	0.0963972	1	1	1	1	0.999126	1	1	1	1	1	0.018015	1	1	1	1	1	1	1	1	1	1	1
patB	1	1	1	1	0.184815	1	1	1	1	1	1	1	0.00159091	0.313441	0.0124992	0	1	1	1	1	1	0.930472	1	1	1	0.0963972	1	1	1	1	0.488426	1	1	1	1	1	0.00314331	1	1	1	1	0.999126	1	1	1	1	1	1
pmrA	1	1	1	1	1	1	1	1	1	1	1	1	1	1	1	1	0	1	1	1	1	1	1	1	1	1	1	1	1	1	0.715328	1	1	0.44751	1	1	1	1	1	0.715328	1	0.313441	1	1	1	1	1	1
qepA	0.92959	1	1	1	1	1	1	1	1	1	1	1	1	1	1	1	1	0	1	1	1	1	1	1	1	1	1	1	1	1	1	1	1	0.74013	1	1	1	1	1	1	1	1	1	1	1	1	1	1
QnrA1	1	1	1	1	1	1	1	1	1	1	1	1	1	1	1	1	1	1	0	1	1	1	1	1	1	1	1	1	1	1	1	1	1	1	1	1	1	1	1	1	1	1	1	1	1	1	1	1
QnrA3	1	1	1	1	1	1	1	1	1	1	1	1	1	1	1	1	1	1	1	0	1	1	1	1	1	1	1	1	1	1	1	1	1	1	0	1	1	1	1	1	1	1	1	1	1	1	1	1
QnrA5	1	1	1	1	1	1	1	1	1	1	1	1	1	1	1	1	1	1	1	1	0	1	0.44002	1	1	1	1	1	1	1	1	1	1	1	1	1	1	1	1	1	1	1	1	1	1	1	1	1
QnrB10	1	1	1	1	1	1	1	1	1	1	1	1	0.930472	1	1	0.930472	1	1	1	1	1	0	1	1	1	1	1	0.212952	1	1	1	1	1	1	1	1	0.871778	1	1	1	1	1	1	1	1	1	1	1
QnrB12	1	1	1	1	1	1	1	1	1	1	1	1	1	1	1	1	1	1	1	1	0.44002	1	0	1	1	1	1	1	1	1	1	1	1	1	1	1	1	1	1	0.223642	1	0.930472	1	1	1	1	1	1
QnrB19	1	1	1	1	1	1	1	1	1	1	1	1	1	1	1	1	1	1	1	1	1	1	1	0	1	1	1	1	1	1	1	1	1	1	1	1	1	1	1	1	1	1	1	1	1	0.871778	1	1
QnrB22	1	1	1	1	1	1	1	1	1	1	1	1	1	1	1	1	1	1	1	1	1	1	1	1	0	1	0	1	1	1	1	1	1	1	1	0	1	0	1	1	1	1	1	1	1	1	1	1
QnrB23	1	1	1	1	0.999126	1	1	1	1	1	1	1	0.184815	1	0.0963972	0.0963972	1	1	1	1	1	1	1	1	1	0	1	1	1	1	1	1	1	1	1	1	0.216595	1	1	0.715328	1	1	1	1	1	1	1	1
QnrB28	1	1	1	1	1	1	1	1	1	1	1	1	1	1	1	1	1	1	1	1	1	1	1	1	0	1	0	1	1	1	1	1	1	1	1	0	1	0	1	1	1	1	1	1	1	1	1	1
QnrB3	1	1	1	1	1	1	1	1	1	1	1	1	1	1	1	1	1	1	1	1	1	0.212952	1	1	1	1	1	0	1	1	1	1	1	1	1	1	1	1	1	1	1	1	1	1	1	1	1	1
QnrB31	1	1	1	1	1	1	1	1	1	1	1	1	1	1	1	1	1	1	1	1	1	1	1	1	1	1	1	1	0	1	1	1	1	1	1	1	1	1	1	1	1	1	1	1	1	1	1	1
QnrB32	1	1	1	1	1	1	1	1	1	1	1	1	1	1	1	1	1	1	1	1	1	1	1	1	1	1	1	1	1	0	1	1	1	1	1	1	1	1	1	1	1	1	1	1	1	1	1	1
QnrB36	1	0.184815	1	0.184815	0.0963972	1	0.715328	1	1	1	1	1	0.715328	0.0414225	0.999126	0.488426	0.715328	1	1	1	1	1	1	1	1	1	1	1	1	1	0	1	1	1	1	1	0.358628	1	1	0.0414225	1	0.00159091	1	1	1	1	1	1
QnrB38	1	1	1	1	1	1	1	0.412966	1	1	1	1	1	1	1	1	1	1	1	1	1	1	1	1	1	1	1	1	1	1	1	0	1	1	1	1	1	1	1	1	1	1	1	1	1	1	1	1
QnrB44	1	1	1	1	1	1	1	1	1	1	1	1	1	1	1	1	1	1	1	1	1	1	1	1	1	1	1	1	1	1	1	1	0	1	1	1	1	1	1	1	1	1	1	1	1	1	1	1
QnrB5	1	1	1	1	1	1	1	1	1	1	1	1	1	1	1	1	0.44751	0.74013	1	1	1	1	1	1	1	1	1	1	1	1	1	1	1	0	1	1	1	1	1	1	1	0.549253	1	1	1	1	1	1
QnrB59	1	1	1	1	1	1	1	1	1	1	1	1	1	1	1	1	1	1	1	0	1	1	1	1	1	1	1	1	1	1	1	1	1	1	0	1	1	1	1	1	1	1	1	1	1	1	1	1
QnrB60	1	1	1	1	1	1	1	1	1	1	1	1	1	1	1	1	1	1	1	1	1	1	1	1	0	1	0	1	1	1	1	1	1	1	1	0	1	0	1	1	1	1	1	1	1	1	1	1
QnrB72	1	0.549253	1	0.549253	0.216595	1	0.938138	1	1	1	1	1	0.00314331	0.117062	0.018015	0.00314331	1	1	1	1	1	0.871778	1	1	1	0.216595	1	1	1	1	0.358628	1	1	1	1	1	0	1	1	1	1	0.549253	1	1	1	1	1	1
QnrB8	1	1	1	1	1	1	1	1	1	1	1	1	1	1	1	1	1	1	1	1	1	1	1	1	0	1	0	1	1	1	1	1	1	1	1	0	1	0	1	1	1	1	1	1	1	1	1	1
QnrB9	1	1	1	1	1	1	1	1	1	1	1	1	1	1	1	1	1	1	1	1	1	1	1	1	1	1	1	1	1	1	1	1	1	1	1	1	1	1	0	1	1	1	1	1	1	1	1	1
QnrD1	1	1	1	1	0.999126	1	1	1	1	1	1	1	1	0.715328	1	1	0.715328	1	1	1	1	1	0.223642	1	1	0.715328	1	1	1	1	0.0414225	1	1	1	1	1	1	1	1	0	1	0.00159091	1	1	1	1	1	1
QnrS2	1	0.488426	0.0963972	0.488426	0.715328	0.00159091	0.0963972	1	0.0124992	1	1	1	1	0.313441	1	1	1	1	1	1	1	1	1	1	1	1	1	1	1	1	1	1	1	1	1	1	1	1	1	1	0	1	0.0963972	1	1	1	0.184815	1
QnrS4	1	0.488426	1	0.488426	0.488426	1	1	1	1	1	1	1	1	0.184815	1	0.999126	0.313441	1	1	1	1	1	0.930472	1	1	1	1	1	1	1	0.00159091	1	1	0.549253	1	1	0.549253	1	1	0.00159091	1	0	1	1	1	1	1	1
QnrS5	1	1	1	1	1	0.184815	1	1	0.715328	1	1	1	1	1	1	1	1	1	1	1	1	1	1	1	1	1	1	1	1	1	1	1	1	1	1	1	1	1	1	1	0.0963972	1	0	1	1	1	0.184815	1
QnrVC3	1	1	1	1	1	1	1	1	1	1	1	1	1	1	1	1	1	1	1	1	1	1	1	1	1	1	1	1	1	1	1	1	1	1	1	1	1	1	1	1	1	1	1	0	1	1	1	1
QnrVC5	1	0.313441	1	0.313441	0.488426	1	0.184815	1	0.488426	1	1	0.184815	1	0.715328	1	1	1	1	1	1	1	1	1	1	1	1	1	1	1	1	1	1	1	1	1	1	1	1	1	1	1	1	1	1	0	1	1	1
QnrVC6	1	1	1	1	1	1	1	1	1	1	0.392168	1	1	1	1	1	1	1	1	1	1	1	1	0.871778	1	1	1	1	1	1	1	1	1	1	1	1	1	1	1	1	1	1	1	1	1	0	1	1
QnrVC7	1	1	1	1	0.488426	0.715328	1	1	0.488426	1	1	1	1	0.999126	1	1	1	1	1	1	1	1	1	1	1	1	1	1	1	1	1	1	1	1	1	1	1	1	1	1	0.184815	1	0.184815	1	1	1	0	1
CIP	1	1	1	1	1	1	1	1	1	1	1	1	1	1	1	1	1	1	1	1	1	1	1	1	1	1	1	1	1	1	1	1	1	1	1	1	1	1	1	1	1	1	1	1	1	1	1	0
SULFONAMIDE AND TRIMETHOPRIM
Spearman rank correlation rho values
	mls ARGs	quinolone ARGs	sulfonamide ARGs	trimethoprim ARGs	MLS antibiotics	quinolone antibiotics	sulfonamide antibiotics	trimethoprim
mls ARGs	1	0.97619	0.97619	0.97619	0.52381	0.166667	0.142857	0.285714
quinolone ARGs	0.97619	1	0.952381	1	0.428571	0.261905	0.238095	0.333333
sulfonamide ARGs	0.97619	0.952381	1	0.952381	0.404762	0.0714286	0.166667	0.214286
trimethoprim ARGs	0.97619	1	0.952381	1	0.428571	0.261905	0.238095	0.333333
MLS antibiotics	0.52381	0.428571	0.404762	0.428571	1	0.380952	-0.190476	0.142857
quinolone antibiotics	0.166667	0.261905	0.0714286	0.261905	0.380952	1	0.0714286	0.52381
sulfonamide antibiotics	0.142857	0.238095	0.166667	0.238095	-0.190476	0.0714286	1	0.666667
trimethoprim	0.285714	0.333333	0.214286	0.333333	0.142857	0.52381	0.666667	1
p values
	mls ARGs	quinolone ARGs	sulfonamide ARGs	trimethoprim ARGs	MLS antibiotics	quinolone antibiotics	sulfonamide antibiotics	trimethoprim
mls ARGs		3.3144e-05	3.3144e-05	3.3144e-05	0.182721	0.693239	0.735765	0.492726
quinolone ARGs	3.3144e-05		0.0002604	0	0.289403	0.530923	0.570156	0.419753
sulfonamide ARGs	3.3144e-05	0.0002604		0.0002604	0.319889	0.866526	0.693239	0.610344
trimethoprim ARGs	3.3144e-05	0	0.0002604		0.289403	0.530923	0.570156	0.419753
MLS antibiotics	0.182721	0.289403	0.319889	0.289403		0.351813	0.651401	0.735765
quinolone antibiotics	0.693239	0.530923	0.866526	0.530923	0.351813		0.866526	0.182721
sulfonamide antibiotics	0.735765	0.570156	0.693239	0.570156	0.651401	0.866526		0.0709877
trimethoprim	0.492726	0.419753	0.610344	0.419753	0.735765	0.182721	0.0709877
Bonferroni-corrected p values
	mls ARGs	quinolone ARGs	sulfonamide ARGs	trimethoprim ARGs	MLS antibiotics	quinolone antibiotics	sulfonamide antibiotics	trimethoprim
mls ARGs	0	0.000265152	0.000265152	0.000265152	1.46177	5.54591	5.88612	3.94181
quinolone ARGs	0.000265152	0	0.0020832	0	2.31523	4.24738	4.56125	3.35802
sulfonamide ARGs	0.000265152	0.0020832	0	0.0020832	2.55911	6.93221	5.54591	4.88276
trimethoprim ARGs	0.000265152	0	0.0020832	0	2.31523	4.24738	4.56125	3.35802
MLS antibiotics	1.46177	2.31523	2.55911	2.31523	0	2.8145	5.21121	5.88612
quinolone antibiotics	5.54591	4.24738	6.93221	4.24738	2.8145	0	6.93221	1.46177
sulfonamide antibiotics	5.88612	4.56125	5.54591	4.56125	5.21121	6.93221	0	0.567901
trimethoprim	3.94181	3.35802	4.88276	3.35802	5.88612	1.46177	0.567901	0
Bonferroni-corrected p values adjusted
	mls ARGs	quinolone ARGs	sulfonamide ARGs	trimethoprim ARGs	MLS antibiotics	quinolone antibiotics	sulfonamide antibiotics	trimethoprim
mls ARGs	1	1	1	1	1	1	1	1
quinolone ARGs	1	1	1	1	1	1	1	1
sulfonamide ARGs	1	0.549253	1	0.549253	0.216595	1	0.938138	1
trimethoprim ARGs	1	1	1	1	1	1	1	1
MLS antibiotics	1	1	1	1	1	1	1	1
quinolone antibiotics	1	1	1	1	0.999126	1	1	1
sulfonamide antibiotics	1	0.488426	0.0963972	0.488426	0.715328	0.00159091	0.0963972	1
trimethoprim	1	0.488426	1	0.488426	0.488426	1	1	1
WATER CHEMISTRY
	Water Temperature					Ambient Temperature					Dissolved Oxygen (DO)					pH					TSS
	Spearman rank correlation rho values	p values	Bonferroni-corrected p values	Bonferroni-corrected p values adjusted		Spearman rank correlation rho values	p values	Bonferroni-corrected p values	Bonferroni-corrected p values adjusted		Spearman rank correlation rho values	p values	Bonferroni-corrected p values	Bonferroni-corrected p values adjusted		Spearman rank correlation rho values	p values	Bonferroni-corrected p values	Bonferroni-corrected p values adjusted		Spearman rank correlation rho values	p values	Bonferroni-corrected p values	Bonferroni-corrected p values adjusted
AAC(2')-Ib	0.547619	0.160026	137.302	1		0.928571	0.000862968	0.740427	0.740427		-0.238095	0.570156	489.194	1		-0.357143	0.385121	330.434	1		-0.14825	0.726077	622.974	1
AAC(2')-Ic		#NUM!	#NUM!	#NUM!			#NUM!	#NUM!	#NUM!			#NUM!	#NUM!	#NUM!			#NUM!	#NUM!	#NUM!			#NUM!	#NUM!	#NUM!
AAC(3)-Ia	-0.833333	0.0101755	8.73061	1		-0.690476	0.0579903	49.7557	1		0.785714	0.0208151	17.8594	1		0.761905	0.0280049	24.0282	1		0.0123542	0.976838	838.127	1
AAC(3)-Ib	-0.47905	0.229741	197.117	1		-0.119763	0.777583	667.166	1		0.419169	0.301267	258.487	1		0.538932	0.168118	144.245	1		-0.497134	0.210065	180.236	1
AAC(3)-Ib/AAC(6')-Ib''	-0.190941	0.650593	558.209	1		-0.136386	0.747429	641.294	1		0.190941	0.650593	558.209	1		0.218218	0.603645	517.927	1		0.155688	0.712768	611.555	1
AAC(3)-Ic	0.0253673	0.952457	817.208	1		-0.608815	0.109181	93.6777	1		-0.215622	0.608065	521.72	1		-0.038051	0.928723	796.845	1		0.342224	0.40667	348.923	1
AAC(3)-Id	-0.247436	0.554646	475.887	1		-0.57735	0.133975	114.95	1		0.247436	0.554646	475.887	1		0.57735	0.133975	114.95	1		-0.171184	0.685245	587.94	1
AAC(3)-IIa	-0.119048	0.778886	668.284	1		-0.0714286	0.866526	743.48	1		0.0714286	0.866526	743.48	1		-0.190476	0.651401	558.902	1		0.469458	0.240546	206.388	1
AAC(3)-IIb	-0.247436	0.554646	475.887	1		-0.57735	0.133975	114.95	1		0.247436	0.554646	475.887	1		0.57735	0.133975	114.95	1		-0.171184	0.685245	587.94	1
AAC(3)-IIc	-0.476191	0.232936	199.859	1		0.0476191	0.910849	781.509	1		0.642857	0.0855589	73.4095	1		0.666667	0.0709877	60.9074	1		-0.0617708	0.884474	758.879	1
AAC(3)-IIIa	-0.247436	0.554646	475.887	1		-0.57735	0.133975	114.95	1		0.247436	0.554646	475.887	1		0.57735	0.133975	114.95	1		-0.171184	0.685245	587.94	1
AAC(3)-IIIb	-0.0818317	0.847249	726.94	1		0.463713	0.247138	212.044	1		0.218218	0.603645	517.927	1		-0.0818317	0.847249	726.94	1		0.509525	0.197114	169.123	1
AAC(3)-IIIc	-0.57735	0.133975	114.95	1		0.0824786	0.846053	725.913	1		0.412393	0.309959	265.945	1		0.412393	0.309959	265.945	1		0.256776	0.539289	462.71	1
AAC(3)-IV	0.57735	0.133975	114.95	1		0.57735	0.133975	114.95	1		-0.57735	0.133975	114.95	1		-0.247436	0.554646	475.887	1		-0.513553	0.192997	165.591	1
AAC(3)-VIa	-0.412393	0.309959	265.945	1		-0.0824786	0.846053	725.913	1		0.57735	0.133975	114.95	1		0.247436	0.554646	475.887	1		-0.513553	0.192997	165.591	1
AAC(6')-30/AAC(6')-Ib'-fusion-protein	0.380952	0.351813	301.855	1		0.190476	0.651401	558.902	1		-0.428571	0.289403	248.308	1		-0.047619	0.910849	781.509	1		0.0247083	0.953691	818.267	1
AAC(6')-31	-0.0634183	0.881409	756.249	1		0.317091	0.444105	381.042	1		-0.0126837	0.976221	837.597	1		-0.304408	0.463515	397.696	1		0.816072	0.0134886	11.5732	1
AAC(6')-32	0.048795	0.908654	779.626	1		0.29277	0.481618	413.228	1		0.0243975	0.954273	818.766	1		0.219578	0.601334	515.945	1		0.215207	0.608772	522.327	1
AAC(6')-Ia	0.79104	0.0193848	16.6322	1		0.627376	0.0958914	82.2749	1		-0.845594	0.00817017	7.01001	1		-0.79104	0.0193848	16.6322	1		0.0424604	0.920482	789.774	1
AAC(6')-Iad	-0.048795	0.908654	779.626	1		0.341565	0.407634	349.75	1		0.48795	0.219944	188.712	1		0	1	858	1		0.177229	0.674588	578.796	1
AAC(6')-Iae	-0.247436	0.554646	475.887	1		-0.57735	0.133975	114.95	1		0.247436	0.554646	475.887	1		0.57735	0.133975	114.95	1		-0.171184	0.685245	587.94	1
AAC(6')-Iak	-0.247436	0.554646	475.887	1		-0.57735	0.133975	114.95	1		0.247436	0.554646	475.887	1		0.57735	0.133975	114.95	1		-0.171184	0.685245	587.94	1
AAC(6')-Ib	0.0476191	0.910849	781.509	1		-0.0952381	0.822505	705.71	1		-0.309524	0.455645	390.943	1		-0.047619	0.910849	781.509	1		0.234729	0.575782	494.021	1
AAC(6')-Ib-cr	0.0887856	0.8344	715.915	1		0.164888	0.696394	597.506	1		-0.164887	0.696394	597.506	1		-0.405877	0.318428	273.212	1		0.921372	0.00114474	0.982187	0.982187
AAC(6')-Ib'	0.412393	0.309959	265.945	1		0.412393	0.309959	265.945	1		-0.247436	0.554646	475.887	1		-0.57735	0.133975	114.95	1		0.256776	0.539289	462.71	1
AAC(6')-Ib10	-0.187044	0.657387	564.038	1		0.093522	0.825666	708.422	1		0.545545	0.161938	138.943	1		0.15587	0.712443	611.276	1		-0.266894	0.52283	448.589	1
AAC(6')-Ib11	-0.166667	0.693239	594.799	1		-0.214286	0.610344	523.676	1		0.119048	0.778886	668.284	1		0.119048	0.778886	668.284	1		0.518875	0.187627	160.984	1
AAC(6')-Ib7	0.785714	0.0208151	17.8594	1		0.357143	0.385121	330.434	1		-0.738095	0.0365528	31.3623	1		-0.690476	0.0579903	49.7557	1		0.469458	0.240546	206.388	1
AAC(6')-Ib8	-0.190476	0.651401	558.902	1		0.190476	0.651401	558.902	1		0.52381	0.182721	156.774	1		-0.047619	0.910849	781.509	1		0.222375	0.596589	511.873	1
AAC(6')-Ic	-0.518267	0.188236	161.506	1		0.190941	0.650593	558.209	1		0.627376	0.0958914	82.2749	1		0.190941	0.650593	558.209	1		-0.127381	0.763731	655.281	1
AAC(6')-Ie-APH(2'')-Ia	-0.547619	0.160026	137.302	1		-0.309524	0.455645	390.943	1		0.452381	0.260405	223.427	1		0.142857	0.735765	631.286	1		0.0247083	0.953691	818.267	1
AAC(6')-If	0.483197	0.225149	193.178	1		0.483197	0.225149	193.178	1		-0.093522	0.825666	708.422	1		-0.452023	0.26083	223.792	1		0.388209	0.341933	293.379	1
AAC(6')-Ih	0.247436	0.554646	475.887	1		0.247436	0.554646	475.887	1		0.0824786	0.846053	725.913	1		-0.0824786	0.846053	725.913	1		0.256776	0.539289	462.71	1
AAC(6')-Ii	-0.247436	0.554646	475.887	1		-0.57735	0.133975	114.95	1		0.247436	0.554646	475.887	1		0.57735	0.133975	114.95	1		-0.171184	0.685245	587.94	1
AAC(6')-IIa	0.404762	0.319889	274.464	1		0.0714286	0.866526	743.48	1		-0.595238	0.11953	102.557	1		-0.357143	0.385121	330.434	1		0.457104	0.254833	218.647	1
AAC(6')-IIb	0.381881	0.350541	300.764	1		0.109109	0.797039	683.859	1		-0.30005	0.470262	403.485	1		0.0272772	0.948881	814.14	1		-0.353837	0.389852	334.493	1
AAC(6')-IIc	0.0714286	0.866526	743.48	1		0.309524	0.455645	390.943	1		-0.214286	0.610344	523.676	1		0.0952381	0.822505	705.71	1		0.14825	0.726077	622.974	1
AAC(6')-IId	0.214286	0.610344	523.676	1		-0.547619	0.160026	137.302	1		-0.428571	0.289403	248.308	1		-0.166667	0.693239	594.799	1		0.370625	0.366094	314.108	1
AAC(6')-Ik		#NUM!	#NUM!	#NUM!			#NUM!	#NUM!	#NUM!			#NUM!	#NUM!	#NUM!			#NUM!	#NUM!	#NUM!			#NUM!	#NUM!	#NUM!
AAC(6')-Ip	-0.481979	0.226493	194.331	1		-0.0253673	0.952457	817.208	1		0.786387	0.020631	17.7014	1		0.545397	0.162075	139.06	1		-0.0658123	0.876958	752.43	1
AAC(6')-Iu	0.57735	0.133975	114.95	1		0.57735	0.133975	114.95	1		-0.57735	0.133975	114.95	1		-0.247436	0.554646	475.887	1		-0.513553	0.192997	165.591	1
AAC(6')-Ix	0.247436	0.554646	475.887	1		0.247436	0.554646	475.887	1		0.0824786	0.846053	725.913	1		-0.0824786	0.846053	725.913	1		0.256776	0.539289	462.71	1
AAC(6')-Iz	0.046761	0.912451	782.883	1		-0.171457	0.684763	587.527	1		0.233805	0.57733	495.349	1		0.31174	0.452253	388.033	1		0.10514	0.80431	690.098	1
aad(6)	-0.0714286	0.866526	743.48	1		0.547619	0.160026	137.302	1		0.261905	0.530923	455.532	1		-0.0238095	0.955374	819.711	1		-0.0988332	0.815891	700.034	1
aadA	-0.452381	0.260405	223.427	1		-0.357143	0.385121	330.434	1		0.428571	0.289403	248.308	1		0.52381	0.182721	156.774	1		0.2965	0.475786	408.224	1
aadA11	0.357143	0.385121	330.434	1		-0.357143	0.385121	330.434	1		-0.404762	0.319889	274.464	1		-0.309524	0.455645	390.943	1		0.494166	0.213232	182.953	1
aadA13	0.166667	0.693239	594.799	1		0.0714286	0.866526	743.48	1		-0.0952381	0.822505	705.71	1		-0.261905	0.530923	455.532	1		0.0864791	0.838658	719.569	1
aadA14	0.247436	0.554646	475.887	1		0.247436	0.554646	475.887	1		0.0824786	0.846053	725.913	1		-0.0824786	0.846053	725.913	1		0.256776	0.539289	462.71	1
aadA16	0.642857	0.0855589	73.4095	1		0.0714286	0.866526	743.48	1		-0.619048	0.101733	87.2869	1		-0.452381	0.260405	223.427	1		0.0123542	0.976838	838.127	1
aadA17	0.119048	0.778886	668.284	1		0.595238	0.11953	102.557	1		0.0476191	0.910849	781.509	1		-0.047619	0.910849	781.509	1		0.395333	0.332362	285.166	1
aadA2	0.619048	0.101733	87.2869	1		0.0476191	0.910849	781.509	1		-0.761905	0.0280049	24.0282	1		-0.428571	0.289403	248.308	1		0.284146	0.495209	424.89	1
aadA22	0.285714	0.492726	422.759	1		0.0952381	0.822505	705.71	1		-0.238095	0.570156	489.194	1		-0.119048	0.778886	668.284	1		0.469458	0.240546	206.388	1
aadA25	0.09759	0.818177	701.996	1		-0.146385	0.729424	625.846	1		0.0243975	0.954273	818.766	1		-0.0243975	0.954273	818.766	1		0.645621	0.0837854	71.8879	1
aadA4	0.167668	0.691465	593.277	1		0.503003	0.203877	174.926	1		-0.28743	0.490015	420.433	1		-0.251501	0.547943	470.135	1		0.410136	0.312881	268.452	1
aadA5	-0.047619	0.910849	781.509	1		-0.142857	0.735765	631.286	1		-0.0952381	0.822505	705.71	1		-0.142857	0.735765	631.286	1		-0.259437	0.534942	458.98	1
aadA6	0.0952381	0.822505	705.71	1		0.190476	0.651401	558.902	1		-0.190476	0.651401	558.902	1		-0.047619	0.910849	781.509	1		0.0864791	0.838658	719.569	1
aadA6/aadA10	0.0476191	0.910849	781.509	1		-0.142857	0.735765	631.286	1		-0.0952381	0.822505	705.71	1		0.214286	0.610344	523.676	1		-0.704187	0.0512053	43.9341	1
aadA7	0.5	0.207031	177.633	1		-0.119048	0.778886	668.284	1		-0.452381	0.260405	223.427	1		-0.142857	0.735765	631.286	1		-0.160604	0.704006	604.037	1
aadA8	0.547619	0.160026	137.302	1		-0.0714286	0.866526	743.48	1		-0.547619	0.160026	137.302	1		-0.166667	0.693239	594.799	1		-0.271791	0.514932	441.811	1
aadA9	0.0824786	0.846053	725.913	1		-0.247436	0.554646	475.887	1		-0.412393	0.309959	265.945	1		-0.412393	0.309959	265.945	1		0.599145	0.116498	99.9552	1
abcA	-0.272772	0.513355	440.459	1		0.109109	0.797039	683.859	1		0.190941	0.650593	558.209	1		0.0818317	0.847249	726.94	1		0.679366	0.0638615	54.7932	1
abeM	-0.428571	0.289403	248.308	1		-0.190476	0.651401	558.902	1		0.642857	0.0855589	73.4095	1		0.547619	0.160026	137.302	1		-0.0741249	0.861524	739.188	1
abeS	-0.131739	0.755833	648.504	1		0.395217	0.332517	285.3	1		0.335335	0.416792	357.607	1		-0.0359288	0.932691	800.249	1		0.173997	0.680281	583.681	1
ACC-3	-0.187044	0.657387	564.038	1		0.093522	0.825666	708.422	1		0.545545	0.161938	138.943	1		0.15587	0.712443	611.276	1		-0.266894	0.52283	448.589	1
ACC-4	-0.436436	0.279658	239.947	1		-0.0545545	0.897913	770.409	1		0.518267	0.188236	161.506	1		0.572822	0.137778	118.213	1		0.297223	0.474659	407.257	1
ACC-5	0.247436	0.554646	475.887	1		0.247436	0.554646	475.887	1		0.0824786	0.846053	725.913	1		-0.0824786	0.846053	725.913	1		0.256776	0.539289	462.71	1
ACI-1	0.404762	0.319889	274.464	1		0.785714	0.0208151	17.8594	1		-0.142857	0.735765	631.286	1		-0.452381	0.260405	223.427	1		0.457104	0.254833	218.647	1
Acinetobacter-baumannii-AmpC-beta-lactamase	-0.404762	0.319889	274.464	1		0.309524	0.455645	390.943	1		0.5	0.207031	177.633	1		0.333333	0.419753	360.148	1		-0.0494166	0.907495	778.63	1
Acinetobacter-OprD-conferring-resistance-to-imipenem	-0.571429	0.13896	119.228	1		0	1	858	1		0.666667	0.0709877	60.9074	1		0.404762	0.319889	274.464	1		0.0494166	0.907495	778.63	1
acrB	0.380952	0.351813	301.855	1		-0.047619	0.910849	781.509	1		-0.357143	0.385121	330.434	1		-0.476191	0.232936	199.859	1		0.790666	0.0194832	16.7166	1
acrD	0.666667	0.0709877	60.9074	1		0.380952	0.351813	301.855	1		-0.571429	0.13896	119.228	1		-0.619048	0.101733	87.2869	1		0.642416	0.0858439	73.654	1
acrE	0.238095	0.570156	489.194	1		0.0952381	0.822505	705.71	1		-0.214286	0.610344	523.676	1		-0.380952	0.351813	301.855	1		0.914207	0.00147882	1.26883	1
acrF	0.547619	0.160026	137.302	1		0.214286	0.610344	523.676	1		-0.452381	0.260405	223.427	1		-0.5	0.207031	177.633	1		0.691833	0.0572965	49.1604	1
acrS	-0.380952	0.351813	301.855	1		-0.571429	0.13896	119.228	1		0	1	858	1		0	1	858	1		0.494166	0.213232	182.953	1
ACT-1		#NUM!	#NUM!	#NUM!			#NUM!	#NUM!	#NUM!			#NUM!	#NUM!	#NUM!			#NUM!	#NUM!	#NUM!			#NUM!	#NUM!	#NUM!
ACT-10	0.0824786	0.846053	725.913	1		-0.247436	0.554646	475.887	1		-0.412393	0.309959	265.945	1		-0.412393	0.309959	265.945	1		0.599145	0.116498	99.9552	1
ACT-12	0.619048	0.101733	87.2869	1		0.380952	0.351813	301.855	1		-0.595238	0.11953	102.557	1		-0.595238	0.11953	102.557	1		0.531229	0.175475	150.557	1
ACT-13		#NUM!	#NUM!	#NUM!			#NUM!	#NUM!	#NUM!			#NUM!	#NUM!	#NUM!			#NUM!	#NUM!	#NUM!			#NUM!	#NUM!	#NUM!
ACT-17	0.136386	0.747429	641.294	1		0.409159	0.314149	269.54	1		-0.409158	0.314149	269.54	1		-0.136386	0.747429	641.294	1		0.0424604	0.920482	789.774	1
ACT-2	0.38051	0.352419	302.376	1		0.329775	0.425039	364.683	1		-0.101469	0.811047	695.878	1		-0.596132	0.118832	101.958	1		0.519917	0.186585	160.09	1
ACT-22	0.754505	0.0305128	26.1799	1		0.634742	0.0908904	77.984	1		-0.395217	0.332517	285.3	1		-0.38324	0.348684	299.171	1		-0.254781	0.542556	465.513	1
ACT-24	0.654654	0.0781407	67.0448	1		0.654654	0.0781407	67.0448	1		-0.436436	0.279658	239.947	1		-0.264979	0.525931	451.249	1		-0.266894	0.52283	448.589	1
ACT-25		#NUM!	#NUM!	#NUM!			#NUM!	#NUM!	#NUM!			#NUM!	#NUM!	#NUM!			#NUM!	#NUM!	#NUM!			#NUM!	#NUM!	#NUM!
ACT-27	0.233805	0.57733	495.349	1		-0.046761	0.912451	782.883	1		-0.296153	0.476327	408.689	1		-0.405262	0.319234	273.902	1		0.679366	0.0638615	54.7932	1
ACT-28	0.47619	0.232936	199.859	1		0	1	858	1		-0.666667	0.0709877	60.9074	1		-0.52381	0.182721	156.774	1		0.395333	0.332362	285.166	1
ACT-29	-0.57735	0.133975	114.95	1		0.0824786	0.846053	725.913	1		0.412393	0.309959	265.945	1		0.412393	0.309959	265.945	1		0.256776	0.539289	462.71	1
ACT-30	0.452381	0.260405	223.427	1		0.547619	0.160026	137.302	1		-0.285714	0.492726	422.759	1		-0.547619	0.160026	137.302	1		0.716541	0.0455204	39.0565	1
ACT-37	0.371264	0.365202	313.343	1		0.347312	0.399264	342.568	1		-0.107786	0.79946	685.937	1		-0.0718576	0.86573	742.796	1		-0.652489	0.0794729	68.1877	1
ACT-4	0.609938	0.10835	92.9644	1		0.512348	0.194223	166.644	1		-0.634335	0.0911627	78.2176	1		-0.707528	0.0496283	42.581	1		0.607644	0.110054	94.4261	1
ACT-6	0.0243975	0.954273	818.766	1		0.0243975	0.954273	818.766	1		-0.09759	0.818177	701.996	1		-0.268373	0.520441	446.538	1		0.936784	0.00060201	0.516525	0.516525
ACT-9	0.261905	0.530923	455.532	1		0.166667	0.693239	594.799	1		0	1	858	1		-0.357143	0.385121	330.434	1		0.592999	0.121287	104.064	1
ADC-15	0.357143	0.385121	330.434	1		0.357143	0.385121	330.434	1		-0.238095	0.570156	489.194	1		-0.238095	0.570156	489.194	1		-0.345916	0.401289	344.306	1
ADC-16	-0.436436	0.279658	239.947	1		-0.0545545	0.897913	770.409	1		0.518267	0.188236	161.506	1		0.572822	0.137778	118.213	1		0.297223	0.474659	407.257	1
ADC-22	0.0824786	0.846053	725.913	1		-0.247436	0.554646	475.887	1		-0.412393	0.309959	265.945	1		-0.412393	0.309959	265.945	1		0.599145	0.116498	99.9552	1
ADC-44	0	1	858	1		0.243975	0.560376	480.802	1		0.463553	0.247323	212.203	1		0.0243975	0.954273	818.766	1		0.113933	0.788217	676.29	1
ADC-7	0.247436	0.554646	475.887	1		0.247436	0.554646	475.887	1		0.0824786	0.846053	725.913	1		-0.0824786	0.846053	725.913	1		0.256776	0.539289	462.71	1
ADC-8	0.619048	0.101733	87.2869	1		0.0476191	0.910849	781.509	1		-0.571429	0.13896	119.228	1		-0.619048	0.101733	87.2869	1		0.234729	0.575782	494.021	1
ADC-80	-0.15587	0.712443	611.276	1		-0.654654	0.0781407	67.0448	1		-0.062348	0.8834	757.957	1		0.218218	0.603645	517.927	1		0.250718	0.549231	471.241	1
adeA	-0.166667	0.693239	594.799	1		0.166667	0.693239	594.799	1		-0.214286	0.610344	523.676	1		-0.142857	0.735765	631.286	1		0.197666	0.638916	548.19	1
adeB	-0.404762	0.319889	274.464	1		-0.214286	0.610344	523.676	1		0.52381	0.182721	156.774	1		0.547619	0.160026	137.302	1		-0.247083	0.555229	476.387	1
adeC	0.619048	0.101733	87.2869	1		0.52381	0.182721	156.774	1		-0.428571	0.289403	248.308	1		-0.285714	0.492726	422.759	1		-0.0123542	0.976838	838.127	1
adeF	-0.571429	0.13896	119.228	1		0.0952381	0.822505	705.71	1		0.714286	0.0465282	39.9212	1		0.595238	0.11953	102.557	1		-0.333562	0.419414	359.857	1
adeG	0.0476191	0.910849	781.509	1		-0.047619	0.910849	781.509	1		-0.190476	0.651401	558.902	1		-0.404762	0.319889	274.464	1		0.741249	0.0353398	30.3215	1
adeH	0.690476	0.0579903	49.7557	1		0.785714	0.0208151	17.8594	1		-0.380952	0.351813	301.855	1		-0.690476	0.0579903	49.7557	1		0.284146	0.495209	424.89	1
adeI	-0.476191	0.232936	199.859	1		-0.52381	0.182721	156.774	1		0.642857	0.0855589	73.4095	1		0.547619	0.160026	137.302	1		-0.259437	0.534942	458.98	1
adeJ	-0.309524	0.455645	390.943	1		-0.452381	0.260405	223.427	1		0.5	0.207031	177.633	1		0.452381	0.260405	223.427	1		-0.370625	0.366094	314.108	1
adeK	-0.595238	0.11953	102.557	1		-0.547619	0.160026	137.302	1		0.690476	0.0579903	49.7557	1		0.619048	0.101733	87.2869	1		-0.14825	0.726077	622.974	1
adeL	0.380952	0.351813	301.855	1		0.428571	0.289403	248.308	1		0.0238095	0.955374	819.711	1		-0.380952	0.351813	301.855	1		-0.222375	0.596589	511.873	1
adeN	-0.261905	0.530923	455.532	1		-0.214286	0.610344	523.676	1		0.452381	0.260405	223.427	1		0.380952	0.351813	301.855	1		-0.247083	0.555229	476.387	1
adeR	0	1	858	1		0.142857	0.735765	631.286	1		0.214286	0.610344	523.676	1		0.142857	0.735765	631.286	1		-0.457104	0.254833	218.647	1
adeS	0.428571	0.289403	248.308	1		0.190476	0.651401	558.902	1		-0.261905	0.530923	455.532	1		-0.571429	0.13896	119.228	1		0.308854	0.456672	391.825	1
AER-1	0.571429	0.13896	119.228	1		0	1	858	1		-0.666667	0.0709877	60.9074	1		-0.404762	0.319889	274.464	1		-0.0494166	0.907495	778.63	1
AIM-1	0.52381	0.182721	156.774	1		0.333333	0.419753	360.148	1		-0.285714	0.492726	422.759	1		-0.428571	0.289403	248.308	1		0.481812	0.226677	194.489	1
amrA	0.0824786	0.846053	725.913	1		-0.247436	0.554646	475.887	1		-0.412393	0.309959	265.945	1		-0.412393	0.309959	265.945	1		0.599145	0.116498	99.9552	1
amrB	-0.476191	0.232936	199.859	1		0.190476	0.651401	558.902	1		0.714286	0.0465282	39.9212	1		0.595238	0.11953	102.557	1		-0.494166	0.213232	182.953	1
ANT(2'')-Ia	0.47619	0.232936	199.859	1		-0.190476	0.651401	558.902	1		-0.52381	0.182721	156.774	1		-0.0714286	0.866526	743.48	1		-0.333562	0.419414	359.857	1
ANT(3'')-IIa	0.646718	0.0830877	71.2893	1		0.407193	0.316709	271.736	1		-0.526956	0.179629	154.122	1		-0.371264	0.365202	313.343	1		0.285852	0.492508	422.572	1
ANT(3'')-IIc	0.214286	0.610344	523.676	1		0.0714286	0.866526	743.48	1		0.119048	0.778886	668.284	1		0.119048	0.778886	668.284	1		-0.518875	0.187627	160.984	1
ANT(4')-Ib	0.247436	0.554646	475.887	1		0.247436	0.554646	475.887	1		0.0824786	0.846053	725.913	1		-0.0824786	0.846053	725.913	1		0.256776	0.539289	462.71	1
ANT(6)-Ia	-1	0	0	0		-0.619048	0.101733	87.2869	1		0.857143	0.00653002	5.60275	1		0.809524	0.0149027	12.7865	1		-0.0370625	0.930571	798.43	1
ANT(6)-Ib	0.0952381	0.822505	705.71	1		0.238095	0.570156	489.194	1		0.214286	0.610344	523.676	1		-0.333333	0.419753	360.148	1		0.271791	0.514932	441.811	1
ANT(9)-Ia	-0.166667	0.693239	594.799	1		0.595238	0.11953	102.557	1		0.380952	0.351813	301.855	1		0.0952381	0.822505	705.71	1		0.0741249	0.861524	739.188	1
APH(2'')-If	0.514371	0.192166	164.878	1		0.514371	0.192166	164.878	1		-0.15587	0.712443	611.276	1		-0.545545	0.161938	138.943	1		0.388209	0.341933	293.379	1
APH(2'')-Ig	-0.608815	0.109181	93.6777	1		-0.0507346	0.905036	776.521	1		0.583448	0.128947	110.636	1		0.240989	0.565335	485.057	1		0.164531	0.697027	598.049	1
APH(2'')-IIa	0.0731925	0.863253	740.671	1		0.512348	0.194223	166.644	1		0.121988	0.773532	663.691	1		-0.121987	0.773532	663.691	1		-0.392437	0.336238	288.492	1
APH(2'')-IVa	0.046761	0.912451	782.883	1		-0.171457	0.684763	587.527	1		0.233805	0.57733	495.349	1		0.31174	0.452253	388.033	1		0.10514	0.80431	690.098	1
APH(3'')-Ib	0.619048	0.101733	87.2869	1		0.142857	0.735765	631.286	1		-0.571429	0.13896	119.228	1		-0.619048	0.101733	87.2869	1		0.2965	0.475786	408.224	1
APH(3')-Ia	0.0238095	0.955374	819.711	1		0.547619	0.160026	137.302	1		0.119048	0.778886	668.284	1		0.238095	0.570156	489.194	1		-0.0494166	0.907495	778.63	1
APH(3')-Ib	-0.627376	0.0958914	82.2749	1		-0.136386	0.747429	641.294	1		0.354604	0.388751	333.549	1		0.190941	0.650593	558.209	1		0.353837	0.389852	334.493	1
APH(3')-IIa	0.309524	0.455645	390.943	1		0.452381	0.260405	223.427	1		-0.404762	0.319889	274.464	1		-0.428571	0.289403	248.308	1		-0.123542	0.770706	661.266	1
APH(3')-IIb	0.13952	0.741775	636.443	1		0.0887856	0.8344	715.915	1		-0.126837	0.76472	656.13	1		-0.317091	0.444105	381.042	1		0.0921372	0.828218	710.611	1
APH(3')-IIc	0.264979	0.525931	451.249	1		0.046761	0.912451	782.883	1		-0.202631	0.630339	540.831	1		-0.342914	0.405662	348.058	1		0.614665	0.104887	89.9929	1
APH(3')-IIIa	-0.666667	0.0709877	60.9074	1		-0.428571	0.289403	248.308	1		0.690476	0.0579903	49.7557	1		0.619048	0.101733	87.2869	1		0.0247083	0.953691	818.267	1
APH(3')-IX	0.463713	0.247138	212.044	1		0.190941	0.650593	558.209	1		-0.463713	0.247138	212.044	1		-0.763763	0.027396	23.5058	1		0.792594	0.0189794	16.2843	1
APH(3')-VI	-0.642857	0.0855589	73.4095	1		-0.119048	0.778886	668.284	1		0.690476	0.0579903	49.7557	1		0.619048	0.101733	87.2869	1		-0.457104	0.254833	218.647	1
APH(3')-VIa	-0.710285	0.0483489	41.4834	1		-0.101469	0.811047	695.878	1		0.913223	0.00152914	1.312	1		0.672234	0.0678089	58.18	1		-0.184274	0.662228	568.191	1
APH(3')-VIIa		#NUM!	#NUM!	#NUM!			#NUM!	#NUM!	#NUM!			#NUM!	#NUM!	#NUM!			#NUM!	#NUM!	#NUM!			#NUM!	#NUM!	#NUM!
APH(4)-Ia	0.0824786	0.846053	725.913	1		-0.247436	0.554646	475.887	1		-0.412393	0.309959	265.945	1		-0.412393	0.309959	265.945	1		0.599145	0.116498	99.9552	1
APH(6)-Ia		#NUM!	#NUM!	#NUM!			#NUM!	#NUM!	#NUM!			#NUM!	#NUM!	#NUM!			#NUM!	#NUM!	#NUM!			#NUM!	#NUM!	#NUM!
APH(6)-Ic	0.0952381	0.822505	705.71	1		0.190476	0.651401	558.902	1		-0.047619	0.910849	781.509	1		-0.428571	0.289403	248.308	1		0.815374	0.0136351	11.6989	1
APH(6)-Id	0.357143	0.385121	330.434	1		-0.357143	0.385121	330.434	1		-0.404762	0.319889	274.464	1		-0.190476	0.651401	558.902	1		0.160604	0.704006	604.037	1
APH(9)-Ia		#NUM!	#NUM!	#NUM!			#NUM!	#NUM!	#NUM!			#NUM!	#NUM!	#NUM!			#NUM!	#NUM!	#NUM!			#NUM!	#NUM!	#NUM!
AQU-1	0.694623	0.0558847	47.9491	1		0.503003	0.203877	174.926	1		-0.503003	0.203877	174.926	1		-0.275454	0.509054	436.768	1		0.0124284	0.976699	838.008	1
arlR	-0.452381	0.260405	223.427	1		0.166667	0.693239	594.799	1		0.547619	0.160026	137.302	1		0.0476191	0.910849	781.509	1		0.222375	0.596589	511.873	1
arlS	0.412393	0.309959	265.945	1		0.412393	0.309959	265.945	1		-0.247436	0.554646	475.887	1		-0.57735	0.133975	114.95	1		0.256776	0.539289	462.71	1
arnA	0.0238095	0.955374	819.711	1		0.0238095	0.955374	819.711	1		-0.0952381	0.822505	705.71	1		-0.142857	0.735765	631.286	1		0.80302	0.0163959	14.0677	1
arr-1	-0.428571	0.289403	248.308	1		-0.047619	0.910849	781.509	1		0.333333	0.419753	360.148	1		0.0238095	0.955374	819.711	1		-0.185312	0.660412	566.634	1
arr-2	-0.463552	0.247323	212.203	1		0.219578	0.601334	515.945	1		0.731925	0.0389983	33.4605	1		0.365963	0.372625	319.712	1		0.177229	0.674588	578.796	1
arr-3	-0.304408	0.463515	397.696	1		0.101469	0.811047	695.878	1		0.355142	0.38798	332.887	1		0.0887856	0.8344	715.915	1		0.519917	0.186585	160.09	1
arr-4	0.514371	0.192166	164.878	1		0.514371	0.192166	164.878	1		-0.15587	0.712443	611.276	1		-0.545545	0.161938	138.943	1		0.388209	0.341933	293.379	1
arr-5		#NUM!	#NUM!	#NUM!			#NUM!	#NUM!	#NUM!			#NUM!	#NUM!	#NUM!			#NUM!	#NUM!	#NUM!			#NUM!	#NUM!	#NUM!
arr-7		#NUM!	#NUM!	#NUM!			#NUM!	#NUM!	#NUM!			#NUM!	#NUM!	#NUM!			#NUM!	#NUM!	#NUM!			#NUM!	#NUM!	#NUM!
arr-8	-0.171457	0.684763	587.527	1		0.264979	0.525931	451.249	1		0.342914	0.405662	348.058	1		0.202631	0.630339	540.831	1		0.388209	0.341933	293.379	1
AxyX		#NUM!	#NUM!	#NUM!			#NUM!	#NUM!	#NUM!			#NUM!	#NUM!	#NUM!			#NUM!	#NUM!	#NUM!			#NUM!	#NUM!	#NUM!
AxyY	-0.714286	0.0465282	39.9212	1		-0.476191	0.232936	199.859	1		0.595238	0.11953	102.557	1		0.47619	0.232936	199.859	1		0.0741249	0.861524	739.188	1
bacA	0	1	858	1		-0.0952381	0.822505	705.71	1		-0.047619	0.910849	781.509	1		-0.0714286	0.866526	743.48	1		0.852437	0.00717016	6.152	1
Bacillus-Cluster-A-intrinsic-mph		#NUM!	#NUM!	#NUM!			#NUM!	#NUM!	#NUM!			#NUM!	#NUM!	#NUM!			#NUM!	#NUM!	#NUM!			#NUM!	#NUM!	#NUM!
Bacillus-subtilis-mprF		#NUM!	#NUM!	#NUM!			#NUM!	#NUM!	#NUM!			#NUM!	#NUM!	#NUM!			#NUM!	#NUM!	#NUM!			#NUM!	#NUM!	#NUM!
baeR	0.785714	0.0208151	17.8594	1		0.357143	0.385121	330.434	1		-0.738095	0.0365528	31.3623	1		-0.690476	0.0579903	49.7557	1		0.469458	0.240546	206.388	1
baeS	0.666667	0.0709877	60.9074	1		0.380952	0.351813	301.855	1		-0.571429	0.13896	119.228	1		-0.619048	0.101733	87.2869	1		0.642416	0.0858439	73.654	1
BahA	0.163663	0.698567	599.37	1		0.436436	0.279658	239.947	1		0.136386	0.747429	641.294	1		0	1	858	1		-0.636906	0.0894505	76.7485	1
basS	0.187044	0.657387	564.038	1		-0.031174	0.941587	807.881	1		-0.046761	0.912451	782.883	1		-0.109109	0.797039	683.859	1		0.10514	0.80431	690.098	1
BcI	-0.247436	0.554646	475.887	1		-0.57735	0.133975	114.95	1		0.247436	0.554646	475.887	1		0.57735	0.133975	114.95	1		-0.171184	0.685245	587.94	1
BcII		#NUM!	#NUM!	#NUM!			#NUM!	#NUM!	#NUM!			#NUM!	#NUM!	#NUM!			#NUM!	#NUM!	#NUM!			#NUM!	#NUM!	#NUM!
bcr-1	0.136386	0.747429	641.294	1		0.354604	0.388751	333.549	1		0.327327	0.428692	367.817	1		-0.190941	0.650593	558.209	1		0	1	858	1
bcrA	-0.238095	0.570156	489.194	1		0.52381	0.182721	156.774	1		0.47619	0.232936	199.859	1		0.238095	0.570156	489.194	1		-0.481812	0.226677	194.489	1
BEL-1	0.412393	0.309959	265.945	1		0.412393	0.309959	265.945	1		-0.247436	0.554646	475.887	1		-0.57735	0.133975	114.95	1		0.256776	0.539289	462.71	1
Bifidobacteria-intrinsic-ileS-conferring-resistance-to-mupirocin	-0.761905	0.0280049	24.0282	1		-0.238095	0.570156	489.194	1		0.738095	0.0365528	31.3623	1		0.571429	0.13896	119.228	1		0.14825	0.726077	622.974	1
BJP-1-beta-lactamase	-0.57735	0.133975	114.95	1		0.0824786	0.846053	725.913	1		0.412393	0.309959	265.945	1		0.412393	0.309959	265.945	1		0.256776	0.539289	462.71	1
BLA1	0.452023	0.26083	223.792	1		0.171457	0.684763	587.527	1		-0.732589	0.0387306	33.2309	1		-0.514371	0.192166	164.878	1		0.169842	0.687618	589.976	1
blaF	0.592306	0.121835	104.534	1		0.592306	0.121835	104.534	1		-0.31174	0.452253	388.033	1		-0.233805	0.57733	495.349	1		-0.121315	0.774756	664.74	1
blaR1	-0.0253673	0.952457	817.208	1		0.126837	0.76472	656.13	1		0.456612	0.255411	219.143	1		-0.0126837	0.976221	837.597	1		-0.184274	0.662228	568.191	1
blt		#NUM!	#NUM!	#NUM!			#NUM!	#NUM!	#NUM!			#NUM!	#NUM!	#NUM!			#NUM!	#NUM!	#NUM!			#NUM!	#NUM!	#NUM!
bmr	0.247436	0.554646	475.887	1		0.247436	0.554646	475.887	1		0.0824786	0.846053	725.913	1		-0.0824786	0.846053	725.913	1		0.256776	0.539289	462.71	1
Brucella-suis-mprF	-0.547619	0.160026	137.302	1		-0.595238	0.11953	102.557	1		0.214286	0.610344	523.676	1		0.261905	0.530923	455.532	1		0.222375	0.596589	511.873	1
Burkholderia-pseudomallei-Omp38	0.333333	0.419753	360.148	1		0	1	858	1		-0.119048	0.778886	668.284	1		-0.476191	0.232936	199.859	1		0.135896	0.748315	642.054	1
BUT-1	-0.503003	0.203877	174.926	1		-0.143715	0.734221	629.962	1		0.467074	0.24327	208.726	1		0.610789	0.107721	92.4248	1		-0.329351	0.42567	365.225	1
carA		#NUM!	#NUM!	#NUM!			#NUM!	#NUM!	#NUM!			#NUM!	#NUM!	#NUM!			#NUM!	#NUM!	#NUM!			#NUM!	#NUM!	#NUM!
CARB-1		#NUM!	#NUM!	#NUM!			#NUM!	#NUM!	#NUM!			#NUM!	#NUM!	#NUM!			#NUM!	#NUM!	#NUM!			#NUM!	#NUM!	#NUM!
CARB-12	0.170783	0.685955	588.549	1		0.365963	0.372625	319.712	1		-0.341565	0.407634	349.75	1		-0.0243975	0.954273	818.766	1		0.151911	0.719519	617.347	1
CARB-14	0.68313	0.0618347	53.0542	1		0.29277	0.481618	413.228	1		-0.634335	0.0911627	78.2176	1		-0.707528	0.0496283	42.581	1		0.594984	0.119728	102.727	1
CARB-16	0.862489	0.00584863	5.01813	1		0.735652	0.0375095	32.1832	1		-0.621499	0.099993	85.794	1		-0.710285	0.0483489	41.4834	1		0.230343	0.583141	500.335	1
CARB-2	0.119048	0.778886	668.284	1		-0.0238095	0.955374	819.711	1		-0.214286	0.610344	523.676	1		0.0952381	0.822505	705.71	1		-0.0370625	0.930571	798.43	1
CARB-3	-0.247436	0.554646	475.887	1		-0.57735	0.133975	114.95	1		0.247436	0.554646	475.887	1		0.57735	0.133975	114.95	1		-0.171184	0.685245	587.94	1
CarO	-0.142857	0.735765	631.286	1		-0.190476	0.651401	558.902	1		0.404762	0.319889	274.464	1		0.428571	0.289403	248.308	1		-0.580645	0.131244	112.608	1
cat	-0.428571	0.289403	248.308	1		0.285714	0.492726	422.759	1		0.738095	0.0365528	31.3623	1		0.333333	0.419753	360.148	1		-0.0988332	0.815891	700.034	1
catB	0.57735	0.133975	114.95	1		0.57735	0.133975	114.95	1		-0.57735	0.133975	114.95	1		-0.247436	0.554646	475.887	1		-0.513553	0.192997	165.591	1
catB10	-0.0126837	0.976221	837.597	1		0.317091	0.444105	381.042	1		0.215622	0.608065	521.72	1		-0.0253673	0.952457	817.208	1		0.467267	0.243049	208.536	1
catB2	-0.203597	0.628675	539.403	1		0.179644	0.670344	575.155	1		0.119763	0.777583	667.166	1		-0.299407	0.471261	404.342	1		0.434992	0.281435	241.471	1
catB3	0.333333	0.419753	360.148	1		-0.142857	0.735765	631.286	1		-0.380952	0.351813	301.855	1		-0.0952381	0.822505	705.71	1		0.395333	0.332362	285.166	1
catB6	0.619048	0.101733	87.2869	1		0.333333	0.419753	360.148	1		-0.52381	0.182721	156.774	1		-0.666667	0.0709877	60.9074	1		0.0864791	0.838658	719.569	1
catB7	0.240989	0.565335	485.057	1		0.469295	0.240731	206.547	1		-0.0887856	0.8344	715.915	1		-0.481979	0.226493	194.331	1		0.763422	0.027507	23.601	1
catB8	0.0718576	0.86573	742.796	1		0.263478	0.528366	453.338	1		-0.0239525	0.955106	819.481	1		-0.155691	0.712762	611.55	1		0.795415	0.018257	15.6645	1
catB9	-0.436436	0.279658	239.947	1		-0.093522	0.825666	708.422	1		0.077935	0.854463	733.129	1		0.077935	0.854463	733.129	1		0.614665	0.104887	89.9929	1
catII	0.561143	0.14786	126.864	1		0.121988	0.773532	663.691	1		-0.512347	0.194223	166.644	1		-0.219578	0.601334	515.945	1		-0.0379777	0.92886	796.962	1
catP	0.439155	0.276327	237.088	1		0.439155	0.276327	237.088	1		-0.48795	0.219944	188.712	1		-0.243975	0.560376	480.802	1		-0.0759555	0.85813	736.276	1
catQ	0.47619	0.232936	199.859	1		0.142857	0.735765	631.286	1		-0.547619	0.160026	137.302	1		-0.52381	0.182721	156.774	1		0.518875	0.187627	160.984	1
catS	0.261905	0.530923	455.532	1		0.547619	0.160026	137.302	1		-0.190476	0.651401	558.902	1		-0.285714	0.492726	422.759	1		-0.222375	0.596589	511.873	1
CAU-1-beta-lactamase	0.317168	0.443989	380.943	1		0.121988	0.773532	663.691	1		-0.146385	0.729424	625.846	1		-0.58554	0.127247	109.178	1		0.544347	0.163048	139.895	1
CblA-1	-0.52381	0.182721	156.774	1		-0.285714	0.492726	422.759	1		0.5	0.207031	177.633	1		0.571429	0.13896	119.228	1		0.0247083	0.953691	818.267	1
CcrA-beta-lactamase		#NUM!	#NUM!	#NUM!			#NUM!	#NUM!	#NUM!			#NUM!	#NUM!	#NUM!			#NUM!	#NUM!	#NUM!			#NUM!	#NUM!	#NUM!
ceoA	-0.409158	0.314149	269.54	1		-0.409158	0.314149	269.54	1		0	1	858	1		0.136386	0.747429	641.294	1		0.32553	0.431381	370.125	1
ceoB	0.595238	0.11953	102.557	1		0.261905	0.530923	455.532	1		-0.404762	0.319889	274.464	1		-0.428571	0.289403	248.308	1		-0.247083	0.555229	476.387	1
cepA-beta-lactamase	0.119048	0.778886	668.284	1		0.309524	0.455645	390.943	1		0.285714	0.492726	422.759	1		-0.047619	0.910849	781.509	1		-0.222375	0.596589	511.873	1
CEPH-A3	0.503003	0.203877	174.926	1		0.407193	0.316709	271.736	1		-0.311383	0.452799	388.501	1		-0.227549	0.587845	504.371	1		0.124284	0.769357	660.108	1
CepS-beta-lactamase	0.690476	0.0579903	49.7557	1		0.166667	0.693239	594.799	1		-0.595238	0.11953	102.557	1		-0.476191	0.232936	199.859	1		0.0741249	0.861524	739.188	1
cfrA	-0.57735	0.133975	114.95	1		0.0824786	0.846053	725.913	1		0.412393	0.309959	265.945	1		0.412393	0.309959	265.945	1		0.256776	0.539289	462.71	1
cfrC	-0.766481	0.02652	22.7542	1		-0.359288	0.382065	327.811	1		0.682647	0.0620927	53.2755	1		0.574861	0.136058	116.738	1		0.22371	0.594328	509.933	1
CfxA2	0.166667	0.693239	594.799	1		0.214286	0.610344	523.676	1		-0.261905	0.530923	455.532	1		-0.452381	0.260405	223.427	1		0.864791	0.00556986	4.77894	1
CfxA3	-0.333333	0.419753	360.148	1		-0.333333	0.419753	360.148	1		0.47619	0.232936	199.859	1		0.238095	0.570156	489.194	1		0.0247083	0.953691	818.267	1
CfxA4	-0.285714	0.492726	422.759	1		0.285714	0.492726	422.759	1		0.52381	0.182721	156.774	1		-0.047619	0.910849	781.509	1		0.172958	0.682113	585.253	1
CfxA5	-0.761905	0.0280049	24.0282	1		-0.666667	0.0709877	60.9074	1		0.571429	0.13896	119.228	1		0.619048	0.101733	87.2869	1		-0.0494166	0.907495	778.63	1
CfxA6	-0.476191	0.232936	199.859	1		0.238095	0.570156	489.194	1		0.642857	0.0855589	73.4095	1		0.190476	0.651401	558.902	1		0.284146	0.495209	424.89	1
CGB-1-beta-lactamase	0.247436	0.554646	475.887	1		0.247436	0.554646	475.887	1		0.0824786	0.846053	725.913	1		-0.0824786	0.846053	725.913	1		0.256776	0.539289	462.71	1
Chlamydia-trachomatis-intrinsic-murA-conferring-resistance-to-fosfomycin	0.228306	0.586569	503.276	1		0.786387	0.020631	17.7014	1		-0.152204	0.718995	616.897	1		-0.164887	0.696394	597.506	1		0.0987184	0.816102	700.216	1
cipA		#NUM!	#NUM!	#NUM!			#NUM!	#NUM!	#NUM!			#NUM!	#NUM!	#NUM!			#NUM!	#NUM!	#NUM!			#NUM!	#NUM!	#NUM!
clbA	0.412393	0.309959	265.945	1		0.412393	0.309959	265.945	1		-0.247436	0.554646	475.887	1		-0.57735	0.133975	114.95	1		0.256776	0.539289	462.71	1
clbB	0.0824786	0.846053	725.913	1		-0.247436	0.554646	475.887	1		-0.412393	0.309959	265.945	1		-0.412393	0.309959	265.945	1		0.599145	0.116498	99.9552	1
Clostridium-perfringens-mprF		#NUM!	#NUM!	#NUM!			#NUM!	#NUM!	#NUM!			#NUM!	#NUM!	#NUM!			#NUM!	#NUM!	#NUM!			#NUM!	#NUM!	#NUM!
cmeB	0.809524	0.0149027	12.7865	1		0.52381	0.182721	156.774	1		-0.904762	0.00200828	1.7231	1		-0.880952	0.00385032	3.30357	1		0.0864791	0.838658	719.569	1
cml		#NUM!	#NUM!	#NUM!			#NUM!	#NUM!	#NUM!			#NUM!	#NUM!	#NUM!			#NUM!	#NUM!	#NUM!			#NUM!	#NUM!	#NUM!
cmlA1	0.503003	0.203877	174.926	1		0.455098	0.257192	220.671	1		-0.622766	0.0991008	85.0285	1		-0.634742	0.0908904	77.984	1		0.509563	0.197075	169.09	1
cmlA4	-0.371264	0.365202	313.343	1		0.0838338	0.843546	723.763	1		0.251502	0.547943	470.135	1		0.526956	0.179629	154.122	1		-0.26721	0.52232	448.15	1
cmlA5	0.238095	0.570156	489.194	1		-0.428571	0.289403	248.308	1		-0.238095	0.570156	489.194	1		0	1	858	1		0.160604	0.704006	604.037	1
cmlA6	-0.327327	0.428692	367.817	1		0.233805	0.57733	495.349	1		0.405262	0.319234	273.902	1		0.296153	0.476327	408.689	1		0.388209	0.341933	293.379	1
cmlB1	-0.190476	0.651401	558.902	1		-0.0952381	0.822505	705.71	1		0.0952381	0.822505	705.71	1		0.0238095	0.955374	819.711	1		0.247083	0.555229	476.387	1
cmx	0.285714	0.492726	422.759	1		-0.142857	0.735765	631.286	1		-0.214286	0.610344	523.676	1		-0.142857	0.735765	631.286	1		0.345916	0.401289	344.306	1
CMY-1	-0.571429	0.13896	119.228	1		-0.714286	0.0465282	39.9212	1		0.214286	0.610344	523.676	1		0.142857	0.735765	631.286	1		0.271791	0.514932	441.811	1
CMY-10		#NUM!	#NUM!	#NUM!			#NUM!	#NUM!	#NUM!			#NUM!	#NUM!	#NUM!			#NUM!	#NUM!	#NUM!			#NUM!	#NUM!	#NUM!
CMY-100	0.404762	0.319889	274.464	1		0.595238	0.11953	102.557	1		-0.238095	0.570156	489.194	1		-0.357143	0.385121	330.434	1		0.111187	0.793235	680.596	1
CMY-104	-0.654654	0.0781407	67.0448	1		-0.31174	0.452253	388.033	1		0.514371	0.192166	164.878	1		0.732589	0.0387306	33.2309	1		0.10514	0.80431	690.098	1
CMY-11	0.57735	0.133975	114.95	1		0.57735	0.133975	114.95	1		-0.57735	0.133975	114.95	1		-0.247436	0.554646	475.887	1		-0.513553	0.192997	165.591	1
CMY-112	-0.233805	0.57733	495.349	1		-0.732589	0.0387306	33.2309	1		0.093522	0.825666	708.422	1		0.452023	0.26083	223.792	1		-0.258806	0.535972	459.864	1
CMY-115	-0.247436	0.554646	475.887	1		-0.57735	0.133975	114.95	1		0.247436	0.554646	475.887	1		0.57735	0.133975	114.95	1		-0.171184	0.685245	587.94	1
CMY-13		#NUM!	#NUM!	#NUM!			#NUM!	#NUM!	#NUM!			#NUM!	#NUM!	#NUM!			#NUM!	#NUM!	#NUM!			#NUM!	#NUM!	#NUM!
CMY-19	0.247436	0.554646	475.887	1		0.247436	0.554646	475.887	1		0.0824786	0.846053	725.913	1		-0.0824786	0.846053	725.913	1		0.256776	0.539289	462.71	1
CMY-25	-0.247436	0.554646	475.887	1		-0.57735	0.133975	114.95	1		0.247436	0.554646	475.887	1		0.57735	0.133975	114.95	1		-0.171184	0.685245	587.94	1
CMY-26		#NUM!	#NUM!	#NUM!			#NUM!	#NUM!	#NUM!			#NUM!	#NUM!	#NUM!			#NUM!	#NUM!	#NUM!			#NUM!	#NUM!	#NUM!
CMY-37	0.046761	0.912451	782.883	1		-0.171457	0.684763	587.527	1		0.233805	0.57733	495.349	1		0.31174	0.452253	388.033	1		0.10514	0.80431	690.098	1
CMY-38		#NUM!	#NUM!	#NUM!			#NUM!	#NUM!	#NUM!			#NUM!	#NUM!	#NUM!			#NUM!	#NUM!	#NUM!			#NUM!	#NUM!	#NUM!
CMY-39		#NUM!	#NUM!	#NUM!			#NUM!	#NUM!	#NUM!			#NUM!	#NUM!	#NUM!			#NUM!	#NUM!	#NUM!			#NUM!	#NUM!	#NUM!
CMY-4	0.323359	0.434639	372.921	1		0.155691	0.712762	611.55	1		0.107786	0.79946	685.937	1		-0.0479051	0.910315	781.051	1		-0.0434992	0.918542	788.109	1
CMY-46	-0.218218	0.603645	517.927	1		0.342914	0.405662	348.058	1		0.187044	0.657387	564.038	1		-0.031174	0.941587	807.881	1		0.388209	0.341933	293.379	1
CMY-48	0.0238095	0.955374	819.711	1		-0.166667	0.693239	594.799	1		0	1	858	1		0	1	858	1		0.2965	0.475786	408.224	1
CMY-5	0.0824786	0.846053	725.913	1		-0.247436	0.554646	475.887	1		-0.412393	0.309959	265.945	1		-0.412393	0.309959	265.945	1		0.599145	0.116498	99.9552	1
CMY-50	-0.247436	0.554646	475.887	1		-0.57735	0.133975	114.95	1		0.247436	0.554646	475.887	1		0.57735	0.133975	114.95	1		-0.171184	0.685245	587.94	1
CMY-51	0.190476	0.651401	558.902	1		-0.190476	0.651401	558.902	1		-0.285714	0.492726	422.759	1		-0.190476	0.651401	558.902	1		0.728895	0.0402346	34.5213	1
CMY-59	0	1	858	1		-0.583448	0.128947	110.636	1		-0.038051	0.928723	796.845	1		0.164888	0.696394	597.506	1		0.171112	0.685373	588.05	1
CMY-71	-0.190476	0.651401	558.902	1		0.0952381	0.822505	705.71	1		0.333333	0.419753	360.148	1		0.261905	0.530923	455.532	1		-0.234729	0.575782	494.021	1
CMY-75	0.233805	0.57733	495.349	1		-0.046761	0.912451	782.883	1		-0.296153	0.476327	408.689	1		-0.405262	0.319234	273.902	1		0.679366	0.0638615	54.7932	1
CMY-79	0.0952381	0.822505	705.71	1		-0.142857	0.735765	631.286	1		-0.0238095	0.955374	819.711	1		0.380952	0.351813	301.855	1		-0.704187	0.0512053	43.9341	1
CMY-81	0.233805	0.57733	495.349	1		-0.046761	0.912451	782.883	1		-0.296153	0.476327	408.689	1		-0.405262	0.319234	273.902	1		0.679366	0.0638615	54.7932	1
CMY-83	-0.0718576	0.86573	742.796	1		0	1	858	1		0.0359288	0.932691	800.249	1		-0.215573	0.608149	521.792	1		0.894842	0.00268272	2.30177	1
CMY-84	-0.247436	0.554646	475.887	1		-0.57735	0.133975	114.95	1		0.247436	0.554646	475.887	1		0.57735	0.133975	114.95	1		-0.171184	0.685245	587.94	1
CMY-86	-0.046761	0.912451	782.883	1		-0.327327	0.428692	367.817	1		0.264979	0.525931	451.249	1		0.436436	0.279658	239.947	1		0.0242631	0.954525	818.982	1
CMY-93	0.357143	0.385121	330.434	1		-0.309524	0.455645	390.943	1		-0.285714	0.492726	422.759	1		-0.0714286	0.866526	743.48	1		-0.111187	0.793235	680.596	1
CMY-98	-0.0714286	0.866526	743.48	1		-0.690476	0.0579903	49.7557	1		-0.166667	0.693239	594.799	1		-0.0714286	0.866526	743.48	1		0.481812	0.226677	194.489	1
cphA2		#NUM!	#NUM!	#NUM!			#NUM!	#NUM!	#NUM!			#NUM!	#NUM!	#NUM!			#NUM!	#NUM!	#NUM!			#NUM!	#NUM!	#NUM!
cphA4	0.238095	0.570156	489.194	1		0.428571	0.289403	248.308	1		-0.238095	0.570156	489.194	1		-0.238095	0.570156	489.194	1		0.210021	0.617638	529.933	1
cphA5	-0.380952	0.351813	301.855	1		0.333333	0.419753	360.148	1		0.452381	0.260405	223.427	1		0.142857	0.735765	631.286	1		0.172958	0.682113	585.253	1
cphA6	-0.164887	0.696394	597.506	1		0.266357	0.523699	449.334	1		0.317091	0.444105	381.042	1		0.126837	0.76472	656.13	1		0.467267	0.243049	208.536	1
cphA7	0.583448	0.128947	110.636	1		0.228306	0.586569	503.276	1		-0.634183	0.0912646	78.305	1		-0.317091	0.444105	381.042	1		0.0526498	0.901464	773.456	1
cphA8	-0.380952	0.351813	301.855	1		0.285714	0.492726	422.759	1		0.52381	0.182721	156.774	1		0.428571	0.289403	248.308	1		-0.494166	0.213232	182.953	1
CPS-1	-0.215622	0.608065	521.72	1		-0.443928	0.270527	232.112	1		0.13952	0.741775	636.443	1		-0.0126837	0.976221	837.597	1		-0.0789747	0.852537	731.477	1
cpxA	0.357143	0.385121	330.434	1		-0.0714286	0.866526	743.48	1		-0.309524	0.455645	390.943	1		-0.404762	0.319889	274.464	1		0.790666	0.0194832	16.7166	1
CRP	0.5	0.207031	177.633	1		-0.0714286	0.866526	743.48	1		-0.52381	0.182721	156.774	1		-0.547619	0.160026	137.302	1		0.728895	0.0402346	34.5213	1
CTX-M-1	0.109109	0.797039	683.859	1		0.545545	0.161938	138.943	1		-0.218218	0.603645	517.927	1		0.062348	0.8834	757.957	1		-0.266894	0.52283	448.589	1
CTX-M-10	-0.247436	0.554646	475.887	1		-0.57735	0.133975	114.95	1		0.247436	0.554646	475.887	1		0.57735	0.133975	114.95	1		-0.171184	0.685245	587.94	1
CTX-M-107	-0.380952	0.351813	301.855	1		-0.476191	0.232936	199.859	1		0.571429	0.13896	119.228	1		0.5	0.207031	177.633	1		-0.14825	0.726077	622.974	1
CTX-M-115	-0.177571	0.673987	578.281	1		-0.355142	0.38798	332.887	1		0.190255	0.651787	559.233	1		0	1	858	1		0.223762	0.594241	509.859	1
CTX-M-132		#NUM!	#NUM!	#NUM!			#NUM!	#NUM!	#NUM!			#NUM!	#NUM!	#NUM!			#NUM!	#NUM!	#NUM!			#NUM!	#NUM!	#NUM!
CTX-M-142	-0.218218	0.603645	517.927	1		0.342914	0.405662	348.058	1		0.187044	0.657387	564.038	1		-0.031174	0.941587	807.881	1		0.388209	0.341933	293.379	1
CTX-M-147	-0.481979	0.226493	194.331	1		-0.329775	0.425039	364.683	1		0.735652	0.0375095	32.1832	1		0.722968	0.0427211	36.6547	1		-0.144787	0.732295	628.309	1
CTX-M-151		#NUM!	#NUM!	#NUM!			#NUM!	#NUM!	#NUM!			#NUM!	#NUM!	#NUM!			#NUM!	#NUM!	#NUM!			#NUM!	#NUM!	#NUM!
CTX-M-158		#NUM!	#NUM!	#NUM!			#NUM!	#NUM!	#NUM!			#NUM!	#NUM!	#NUM!			#NUM!	#NUM!	#NUM!			#NUM!	#NUM!	#NUM!
CTX-M-160	0.264979	0.525931	451.249	1		0.046761	0.912451	782.883	1		-0.202631	0.630339	540.831	1		-0.342914	0.405662	348.058	1		0.614665	0.104887	89.9929	1
CTX-M-25	-0.756323	0.0298844	25.6408	1		-0.365963	0.372625	319.712	1		0.58554	0.127247	109.178	1		0.756323	0.0298844	25.6408	1		-0.430414	0.287105	246.336	1
CTX-M-26	-0.608815	0.109181	93.6777	1		-0.101469	0.811047	695.878	1		0.761019	0.028298	24.2797	1		0.697601	0.0544014	46.6764	1		0.1053	0.804018	689.847	1
CTX-M-31	-0.561142	0.14786	126.864	1		-0.414758	0.306912	263.331	1		0.658733	0.0756668	64.9221	1		0.561143	0.14786	126.864	1		-0.316481	0.445031	381.837	1
CTX-M-40	-0.077935	0.854463	733.129	1		0.202631	0.630339	540.831	1		0.327327	0.428692	367.817	1		-0.171457	0.684763	587.527	1		-0.266894	0.52283	448.589	1
CTX-M-42	-0.19162	0.64941	557.194	1		-0.263478	0.528366	453.338	1		0.299407	0.471261	404.342	1		0.119763	0.777583	667.166	1		0.497134	0.210065	180.236	1
CTX-M-43		#NUM!	#NUM!	#NUM!			#NUM!	#NUM!	#NUM!			#NUM!	#NUM!	#NUM!			#NUM!	#NUM!	#NUM!			#NUM!	#NUM!	#NUM!
CTX-M-5	-0.805118	0.0159046	13.6461	1		-0.317167	0.443989	380.943	1		0.87831	0.00410393	3.52118	1		0.707528	0.0496283	42.581	1		-0.0759555	0.85813	736.276	1
CTX-M-59	0.483197	0.225149	193.178	1		0.483197	0.225149	193.178	1		-0.093522	0.825666	708.422	1		-0.452023	0.26083	223.792	1		0.388209	0.341933	293.379	1
CTX-M-6	-0.365963	0.372625	319.712	1		0.0731925	0.863253	740.671	1		0.609938	0.10835	92.9644	1		0.609938	0.10835	92.9644	1		-0.0632962	0.881636	756.444	1
CTX-M-60	-0.627376	0.0958914	82.2749	1		-0.136386	0.747429	641.294	1		0.354604	0.388751	333.549	1		0.190941	0.650593	558.209	1		0.353837	0.389852	334.493	1
CTX-M-64	-0.412393	0.309959	265.945	1		-0.0824786	0.846053	725.913	1		0.57735	0.133975	114.95	1		0.247436	0.554646	475.887	1		-0.513553	0.192997	165.591	1
CTX-M-75	-0.463552	0.247323	212.203	1		-0.0243975	0.954273	818.766	1		0.609938	0.10835	92.9644	1		0.48795	0.219944	188.712	1		0.215207	0.608772	522.327	1
CTX-M-78	-0.296153	0.476327	408.689	1		-0.233805	0.57733	495.349	1		0.218218	0.603645	517.927	1		-0.062348	0.8834	757.957	1		-0.0404385	0.924261	793.016	1
CTX-M-82	-0.491027	0.216608	185.85	1		0.0359288	0.932691	800.249	1		0.670671	0.0686927	58.9384	1		0.706599	0.0500634	42.9544	1		-0.118069	0.780669	669.814	1
CTX-M-83	-0.714286	0.0465282	39.9212	1		-0.619048	0.101733	87.2869	1		0.428571	0.289403	248.308	1		0.404762	0.319889	274.464	1		-0.160604	0.704006	604.037	1
CTX-M-9	-0.114153	0.787815	675.946	1		-0.13952	0.741775	636.443	1		0.190255	0.651787	559.233	1		-0.190255	0.651787	559.233	1		0	1	858	1
CTX-M-91	-0.710285	0.0483489	41.4834	1		-0.405877	0.318428	273.212	1		0.862489	0.00584863	5.01813	1		0.849805	0.00754494	6.47356	1		-0.263249	0.528738	453.657	1
CTX-M-95	-0.609938	0.10835	92.9644	1		-0.317167	0.443989	380.943	1		0.29277	0.481618	413.228	1		0.439155	0.276327	237.088	1		0.189889	0.652425	559.781	1
determinant-of-bleomycin-resistance	-0.600099	0.115764	99.3254	1		0.109109	0.797039	683.859	1		0.79104	0.0193848	16.6322	1		0.436436	0.279658	239.947	1		-0.127381	0.763731	655.281	1
dfrA1	0.763763	0.027396	23.5058	1		0.600099	0.115764	99.3254	1		-0.79104	0.0193848	16.6322	1		-0.845594	0.00817017	7.01001	1		0.169842	0.687618	589.976	1
dfrA10	0.57735	0.133975	114.95	1		0.57735	0.133975	114.95	1		-0.57735	0.133975	114.95	1		-0.247436	0.554646	475.887	1		-0.513553	0.192997	165.591	1
dfrA12	-0.047619	0.910849	781.509	1		0.380952	0.351813	301.855	1		0.214286	0.610344	523.676	1		-0.0952381	0.822505	705.71	1		0.111187	0.793235	680.596	1
dfrA14	0.52381	0.182721	156.774	1		0.190476	0.651401	558.902	1		-0.404762	0.319889	274.464	1		-0.190476	0.651401	558.902	1		0.135896	0.748315	642.054	1
dfrA15	0.707528	0.0496283	42.581	1		0.902708	0.00213765	1.8341	1		-0.536745	0.170189	146.022	1		-0.68313	0.0618347	53.0542	1		0.291163	0.48414	415.392	1
dfrA16	0.57735	0.133975	114.95	1		0.57735	0.133975	114.95	1		-0.57735	0.133975	114.95	1		-0.247436	0.554646	475.887	1		-0.513553	0.192997	165.591	1
dfrA17	0.243975	0.560376	480.802	1		-0.341565	0.407634	349.75	1		-0.243975	0.560376	480.802	1		0.121988	0.773532	663.691	1		-0.113933	0.788217	676.29	1
dfrA19	0.109109	0.797039	683.859	1		-0.381881	0.350541	300.764	1		-0.30005	0.470262	403.485	1		-0.245495	0.557857	478.641	1		0.382144	0.350182	300.456	1
dfrA21	0.761019	0.028298	24.2797	1		0.481979	0.226493	194.331	1		-0.79907	0.0173468	14.8836	1		-0.786387	0.020631	17.7014	1		0.388292	0.341821	293.282	1
dfrA22	-0.393193	0.335223	287.622	1		-0.190255	0.651787	559.233	1		0.202939	0.629808	540.376	1		0.240989	0.565335	485.057	1		0.704191	0.0512032	43.9324	1
dfrA25	-0.732589	0.0387306	33.2309	1		-0.015587	0.970779	832.928	1		0.763763	0.027396	23.5058	1		0.483197	0.225149	193.178	1		-0.266894	0.52283	448.589	1
dfrA26	0.0824786	0.846053	725.913	1		-0.247436	0.554646	475.887	1		-0.412393	0.309959	265.945	1		-0.412393	0.309959	265.945	1		0.599145	0.116498	99.9552	1
dfrA2d	-0.365963	0.372625	319.712	1		0.365963	0.372625	319.712	1		0.414758	0.306912	263.331	1		0.317168	0.443989	380.943	1		-0.392437	0.336238	288.492	1
dfrA3	0.404762	0.319889	274.464	1		-0.214286	0.610344	523.676	1		-0.452381	0.260405	223.427	1		-0.380952	0.351813	301.855	1		0.44475	0.269535	231.261	1
dfrA5	0.0714286	0.866526	743.48	1		-0.642857	0.0855589	73.4095	1		-0.0714286	0.866526	743.48	1		0.0714286	0.866526	743.48	1		0.0988332	0.815891	700.034	1
dfrA7	-0.0731925	0.863253	740.671	1		-0.268373	0.520441	446.538	1		0.146385	0.729424	625.846	1		0.341565	0.407634	349.75	1		-0.49371	0.21372	183.372	1
dfrB1	0.0824786	0.846053	725.913	1		-0.247436	0.554646	475.887	1		-0.412393	0.309959	265.945	1		-0.412393	0.309959	265.945	1		0.599145	0.116498	99.9552	1
dfrB2	-0.0272772	0.948881	814.14	1		0.518267	0.188236	161.506	1		0.109109	0.797039	683.859	1		0.163663	0.698567	599.37	1		0.127381	0.763731	655.281	1
dfrB3	-0.57735	0.133975	114.95	1		0.0824786	0.846053	725.913	1		0.412393	0.309959	265.945	1		0.412393	0.309959	265.945	1		0.256776	0.539289	462.71	1
dfrB6	-0.218218	0.603645	517.927	1		0.342914	0.405662	348.058	1		0.187044	0.657387	564.038	1		-0.031174	0.941587	807.881	1		0.388209	0.341933	293.379	1
dfrC	0.0824786	0.846053	725.913	1		-0.247436	0.554646	475.887	1		-0.412393	0.309959	265.945	1		-0.412393	0.309959	265.945	1		0.599145	0.116498	99.9552	1
dfrE		#NUM!	#NUM!	#NUM!			#NUM!	#NUM!	#NUM!			#NUM!	#NUM!	#NUM!			#NUM!	#NUM!	#NUM!			#NUM!	#NUM!	#NUM!
dfrF	-0.595238	0.11953	102.557	1		-0.357143	0.385121	330.434	1		0.357143	0.385121	330.434	1		0.238095	0.570156	489.194	1		-0.0370625	0.930571	798.43	1
dfrG	0.109109	0.797039	683.859	1		0.545545	0.161938	138.943	1		-0.218218	0.603645	517.927	1		0.062348	0.8834	757.957	1		-0.266894	0.52283	448.589	1
dfrK		#NUM!	#NUM!	#NUM!			#NUM!	#NUM!	#NUM!			#NUM!	#NUM!	#NUM!			#NUM!	#NUM!	#NUM!			#NUM!	#NUM!	#NUM!
DHA-16	0.062348	0.8834	757.957	1		-0.218218	0.603645	517.927	1		0.046761	0.912451	782.883	1		0.109109	0.797039	683.859	1		0.0242631	0.954525	818.982	1
DHA-17	0.247436	0.554646	475.887	1		0.247436	0.554646	475.887	1		0.0824786	0.846053	725.913	1		-0.0824786	0.846053	725.913	1		0.256776	0.539289	462.71	1
EBR-1-beta-lactamase	-0.261905	0.530923	455.532	1		0.357143	0.385121	330.434	1		0.214286	0.610344	523.676	1		0.261905	0.530923	455.532	1		-0.222375	0.596589	511.873	1
efmA	0.0824786	0.846053	725.913	1		-0.247436	0.554646	475.887	1		-0.412393	0.309959	265.945	1		-0.412393	0.309959	265.945	1		0.599145	0.116498	99.9552	1
efpA	-0.642857	0.0855589	73.4095	1		-0.214286	0.610344	523.676	1		0.452381	0.260405	223.427	1		0.380952	0.351813	301.855	1		-0.247083	0.555229	476.387	1
efrA	-0.880952	0.00385032	3.30357	1		-0.452381	0.260405	223.427	1		0.928571	0.000862968	0.740427	0.740427		0.738095	0.0365528	31.3623	1		-0.247083	0.555229	476.387	1
efrB	-0.619048	0.101733	87.2869	1		-0.190476	0.651401	558.902	1		0.452381	0.260405	223.427	1		0.261905	0.530923	455.532	1		0.420041	0.300157	257.534	1
emeA	-0.714286	0.0465282	39.9212	1		-0.761905	0.0280049	24.0282	1		0.5	0.207031	177.633	1		0.571429	0.13896	119.228	1		-0.333562	0.419414	359.857	1
emrA	0.571429	0.13896	119.228	1		0.333333	0.419753	360.148	1		-0.357143	0.385121	330.434	1		-0.714286	0.0465282	39.9212	1		0.370625	0.366094	314.108	1
emrB	0.357143	0.385121	330.434	1		0.0714286	0.866526	743.48	1		-0.380952	0.351813	301.855	1		-0.452381	0.260405	223.427	1		0.852437	0.00717016	6.152	1
emrD	0.404762	0.319889	274.464	1		0.119048	0.778886	668.284	1		-0.285714	0.492726	422.759	1		-0.309524	0.455645	390.943	1		0.580645	0.131244	112.608	1
emrK	0.619048	0.101733	87.2869	1		0.0476191	0.910849	781.509	1		-0.761905	0.0280049	24.0282	1		-0.785714	0.0208151	17.8594	1		0.617708	0.102691	88.1091	1
emrR	0.52381	0.182721	156.774	1		-0.0952381	0.822505	705.71	1		-0.5	0.207031	177.633	1		-0.452381	0.260405	223.427	1		0.50652	0.200214	171.784	1
emrY	-0.119048	0.778886	668.284	1		0.214286	0.610344	523.676	1		0.166667	0.693239	594.799	1		0.309524	0.455645	390.943	1		0.321208	0.437878	375.7	1
Enterobacter-cloacae-acrA	0.595238	0.11953	102.557	1		0.0714286	0.866526	743.48	1		-0.595238	0.11953	102.557	1		-0.595238	0.11953	102.557	1		0.568291	0.141642	121.529	1
EreA	0.809524	0.0149027	12.7865	1		0.333333	0.419753	360.148	1		-0.904762	0.00200828	1.7231	1		-0.761905	0.0280049	24.0282	1		0.407687	0.316065	271.183	1
EreA2	0	1	858	1		-0.047619	0.910849	781.509	1		-0.357143	0.385121	330.434	1		-0.119048	0.778886	668.284	1		0.345916	0.401289	344.306	1
EreB	0.285714	0.492726	422.759	1		0.571429	0.13896	119.228	1		-0.0952381	0.822505	705.71	1		-0.142857	0.735765	631.286	1		0.44475	0.269535	231.261	1
Erm(31)	-0.763763	0.027396	23.5058	1		0.015587	0.970779	832.928	1		0.732589	0.0387306	33.2309	1		0.514371	0.192166	164.878	1		-0.121315	0.774756	664.74	1
Erm(33)	-0.52381	0.182721	156.774	1		-0.190476	0.651401	558.902	1		0.261905	0.530923	455.532	1		0.333333	0.419753	360.148	1		0.247083	0.555229	476.387	1
Erm(35)	0.547619	0.160026	137.302	1		0.261905	0.530923	455.532	1		-0.571429	0.13896	119.228	1		-0.5	0.207031	177.633	1		0.135896	0.748315	642.054	1
Erm(36)	0.412393	0.309959	265.945	1		0.412393	0.309959	265.945	1		-0.247436	0.554646	475.887	1		-0.57735	0.133975	114.95	1		0.256776	0.539289	462.71	1
Erm(38)	0.503003	0.203877	174.926	1		0.742528	0.034855	29.9056	1		-0.335335	0.416792	357.607	1		-0.323359	0.434639	372.921	1		0.310709	0.45383	389.386	1
Erm(39)	0.550908	0.157018	134.722	1		0.790433	0.0195445	16.7692	1		-0.431146	0.286196	245.556	1		-0.347312	0.399264	342.568	1		0.198854	0.636862	546.427	1
Erm(42)	0.514371	0.192166	164.878	1		0.514371	0.192166	164.878	1		-0.15587	0.712443	611.276	1		-0.545545	0.161938	138.943	1		0.388209	0.341933	293.379	1
Erm(47)	-0.341565	0.407634	349.75	1		0.29277	0.481618	413.228	1		0.365963	0.372625	319.712	1		-0.121987	0.773532	663.691	1		0.455733	0.256444	220.029	1
ErmA	-0.0272772	0.948881	814.14	1		0.245495	0.557857	478.641	1		-0.0818317	0.847249	726.94	1		0.354604	0.388751	333.549	1		-0.339683	0.410391	352.115	1
ErmB	-0.738095	0.0365528	31.3623	1		-0.261905	0.530923	455.532	1		0.761905	0.0280049	24.0282	1		0.547619	0.160026	137.302	1		0.0370625	0.930571	798.43	1
ErmC		#NUM!	#NUM!	#NUM!			#NUM!	#NUM!	#NUM!			#NUM!	#NUM!	#NUM!			#NUM!	#NUM!	#NUM!			#NUM!	#NUM!	#NUM!
ErmF	-0.642857	0.0855589	73.4095	1		-0.0714286	0.866526	743.48	1		0.809524	0.0149027	12.7865	1		0.5	0.207031	177.633	1		-0.284146	0.495209	424.89	1
ErmG	0.0714286	0.866526	743.48	1		0.214286	0.610344	523.676	1		-0.0714286	0.866526	743.48	1		-0.404762	0.319889	274.464	1		0.815374	0.0136351	11.6989	1
ErmQ	-0.327327	0.428692	367.817	1		0.233805	0.57733	495.349	1		0.405262	0.319234	273.902	1		0.296153	0.476327	408.689	1		0.388209	0.341933	293.379	1
ErmT	0.109109	0.797039	683.859	1		0.545545	0.161938	138.943	1		-0.218218	0.603645	517.927	1		0.062348	0.8834	757.957	1		-0.266894	0.52283	448.589	1
ErmX	-0.143715	0.734221	629.962	1		-0.0239525	0.955106	819.481	1		0.395217	0.332517	285.3	1		-0.0958101	0.821452	704.806	1		0.236139	0.573424	491.998	1
ErmY	0.247436	0.554646	475.887	1		0.247436	0.554646	475.887	1		0.0824786	0.846053	725.913	1		-0.0824786	0.846053	725.913	1		0.256776	0.539289	462.71	1
Escherichia-coli-acrA	0.0952381	0.822505	705.71	1		0	1	858	1		-0.238095	0.570156	489.194	1		-0.119048	0.778886	668.284	1		0.741249	0.0353398	30.3215	1
Escherichia-coli-ampC	0.761905	0.0280049	24.0282	1		0.238095	0.570156	489.194	1		-0.738095	0.0365528	31.3623	1		-0.809524	0.0149027	12.7865	1		0.518875	0.187627	160.984	1
Escherichia-coli-emrE	0.52381	0.182721	156.774	1		0.238095	0.570156	489.194	1		-0.52381	0.182721	156.774	1		-0.547619	0.160026	137.302	1		0.35827	0.383513	329.054	1
Escherichia-coli-LamB	0.52381	0.182721	156.774	1		0.142857	0.735765	631.286	1		-0.52381	0.182721	156.774	1		-0.547619	0.160026	137.302	1		0.741249	0.0353398	30.3215	1
Escherichia-coli-mdfA	0.666667	0.0709877	60.9074	1		0.0952381	0.822505	705.71	1		-0.666667	0.0709877	60.9074	1		-0.761905	0.0280049	24.0282	1		0.568291	0.141642	121.529	1
Escherichia-coli-MipA	0.52381	0.182721	156.774	1		0.238095	0.570156	489.194	1		-0.333333	0.419753	360.148	1		-0.5	0.207031	177.633	1		0.531229	0.175475	150.557	1
ESP-1	0.323359	0.434639	372.921	1		0.299407	0.471261	404.342	1		-0.0119763	0.977547	838.735	1		-0.167668	0.691465	593.277	1		-0.205068	0.626141	537.229	1
evgA	0.595238	0.11953	102.557	1		-0.0238095	0.955374	819.711	1		-0.833333	0.0101755	8.73061	1		-0.595238	0.11953	102.557	1		0.333562	0.419414	359.857	1
evgS	0.428571	0.289403	248.308	1		0.0476191	0.910849	781.509	1		-0.761905	0.0280049	24.0282	1		-0.666667	0.0709877	60.9074	1		0.50652	0.200214	171.784	1
EXO-beta-lactamase		#NUM!	#NUM!	#NUM!			#NUM!	#NUM!	#NUM!			#NUM!	#NUM!	#NUM!			#NUM!	#NUM!	#NUM!			#NUM!	#NUM!	#NUM!
facT		#NUM!	#NUM!	#NUM!			#NUM!	#NUM!	#NUM!			#NUM!	#NUM!	#NUM!			#NUM!	#NUM!	#NUM!			#NUM!	#NUM!	#NUM!
farA	-0.285714	0.492726	422.759	1		0.0476191	0.910849	781.509	1		0.0238095	0.955374	819.711	1		0.333333	0.419753	360.148	1		-0.135896	0.748315	642.054	1
farB	0.214286	0.610344	523.676	1		-0.5	0.207031	177.633	1		-0.309524	0.455645	390.943	1		-0.047619	0.910849	781.509	1		0.432395	0.284644	244.225	1
FEZ-1-beta-lactamase	-0.0272772	0.948881	814.14	1		0.245495	0.557857	478.641	1		-0.0818317	0.847249	726.94	1		0.354604	0.388751	333.549	1		-0.339683	0.410391	352.115	1
floR	-0.595238	0.11953	102.557	1		-0.309524	0.455645	390.943	1		0.666667	0.0709877	60.9074	1		0.404762	0.319889	274.464	1		-0.135896	0.748315	642.054	1
fosA	0	1	858	1		-0.0952381	0.822505	705.71	1		-0.0952381	0.822505	705.71	1		-0.261905	0.530923	455.532	1		0.518875	0.187627	160.984	1
FosA2	0.690476	0.0579903	49.7557	1		0.166667	0.693239	594.799	1		-0.595238	0.11953	102.557	1		-0.476191	0.232936	199.859	1		0.0741249	0.861524	739.188	1
FosA3	-0.143715	0.734221	629.962	1		-0.215573	0.608149	521.792	1		0.251502	0.547943	470.135	1		0.167668	0.691465	593.277	1		0.608989	0.109052	93.567	1
FosA4	0.0714286	0.866526	743.48	1		-0.214286	0.610344	523.676	1		0.0952381	0.822505	705.71	1		-0.214286	0.610344	523.676	1		0.185312	0.660412	566.634	1
FosA5	-0.119048	0.778886	668.284	1		0.0238095	0.955374	819.711	1		0.0238095	0.955374	819.711	1		-0.261905	0.530923	455.532	1		-0.0247083	0.953691	818.267	1
FosA6	0.142857	0.735765	631.286	1		0.380952	0.351813	301.855	1		-0.214286	0.610344	523.676	1		-0.380952	0.351813	301.855	1		0.543583	0.163759	140.505	1
FosA7	0.443928	0.270527	232.112	1		0.13952	0.741775	636.443	1		-0.228306	0.586569	503.276	1		-0.469295	0.240731	206.547	1		0.651541	0.0800598	68.6913	1
FosB		#NUM!	#NUM!	#NUM!			#NUM!	#NUM!	#NUM!			#NUM!	#NUM!	#NUM!			#NUM!	#NUM!	#NUM!			#NUM!	#NUM!	#NUM!
FosC2		#NUM!	#NUM!	#NUM!			#NUM!	#NUM!	#NUM!			#NUM!	#NUM!	#NUM!			#NUM!	#NUM!	#NUM!			#NUM!	#NUM!	#NUM!
FosX	0.285714	0.492726	422.759	1		-0.380952	0.351813	301.855	1		-0.380952	0.351813	301.855	1		0.0238095	0.955374	819.711	1		-0.395333	0.332362	285.166	1
FOX-1	0.19518	0.643226	551.888	1		0.68313	0.0618347	53.0542	1		-0.09759	0.818177	701.996	1		-0.0243975	0.954273	818.766	1		0.0632962	0.881636	756.444	1
FOX-10	0.309524	0.455645	390.943	1		-0.119048	0.778886	668.284	1		-0.0714286	0.866526	743.48	1		-0.166667	0.693239	594.799	1		-0.14825	0.726077	622.974	1
FOX-2	0.359288	0.382065	327.811	1		-0.0239525	0.955106	819.481	1		-0.311383	0.452799	388.501	1		-0.227549	0.587845	504.371	1		0.434992	0.281435	241.471	1
FOX-4	-0.52381	0.182721	156.774	1		0.0952381	0.822505	705.71	1		0.690476	0.0579903	49.7557	1		0.5	0.207031	177.633	1		-0.333562	0.419414	359.857	1
FOX-5	0.0824786	0.846053	725.913	1		-0.247436	0.554646	475.887	1		-0.412393	0.309959	265.945	1		-0.412393	0.309959	265.945	1		0.599145	0.116498	99.9552	1
FOX-8	-0.333333	0.419753	360.148	1		0.0476191	0.910849	781.509	1		0.428571	0.289403	248.308	1		0.166667	0.693239	594.799	1		0.543583	0.163759	140.505	1
FOX-9	-0.592306	0.121835	104.534	1		-0.436436	0.279658	239.947	1		0.483197	0.225149	193.178	1		0.763763	0.027396	23.5058	1		0.0242631	0.954525	818.982	1
gadW	-0.0238095	0.955374	819.711	1		-0.261905	0.530923	455.532	1		-0.166667	0.693239	594.799	1		-0.309524	0.455645	390.943	1		0.617708	0.102691	88.1091	1
gadX	0.333333	0.419753	360.148	1		0.571429	0.13896	119.228	1		-0.357143	0.385121	330.434	1		-0.238095	0.570156	489.194	1		-0.0617708	0.884474	758.879	1
GES-16	-0.0238095	0.955374	819.711	1		-0.261905	0.530923	455.532	1		-0.166667	0.693239	594.799	1		0.0476191	0.910849	781.509	1		0.284146	0.495209	424.89	1
GES-18	0.658694	0.0756897	64.9418	1		0.0598813	0.887991	761.896	1		-0.80241	0.0165407	14.1919	1		-0.514979	0.191549	164.349	1		0.00621418	0.988349	848.003	1
GES-2	0.87831	0.00410393	3.52118	1		0.58554	0.127247	109.178	1		-0.78072	0.0222145	19.0601	1		-0.805118	0.0159046	13.6461	1		0.265844	0.524529	450.046	1
GES-22	-0.428571	0.289403	248.308	1		-0.619048	0.101733	87.2869	1		0.238095	0.570156	489.194	1		0.595238	0.11953	102.557	1		-0.667124	0.0707231	60.6804	1
GES-26	0.5	0.207031	177.633	1		0.261905	0.530923	455.532	1		-0.357143	0.385121	330.434	1		-0.238095	0.570156	489.194	1		-0.247083	0.555229	476.387	1
GES-3	0.0545545	0.897913	770.409	1		0.327327	0.428692	367.817	1		0.354604	0.388751	333.549	1		-0.218218	0.603645	517.927	1		-0.127381	0.763731	655.281	1
GES-8	-0.247436	0.554646	475.887	1		-0.57735	0.133975	114.95	1		0.247436	0.554646	475.887	1		0.57735	0.133975	114.95	1		-0.171184	0.685245	587.94	1
GOB-1-beta-lactamase	0.654654	0.0781407	67.0448	1		0.436436	0.279658	239.947	1		-0.709208	0.0488461	41.91	1		-0.518267	0.188236	161.506	1		0.0990742	0.815448	699.654	1
golS	-0.714286	0.0465282	39.9212	1		-0.380952	0.351813	301.855	1		0.833333	0.0101755	8.73061	1		0.714286	0.0465282	39.9212	1		-0.0247083	0.953691	818.267	1
H-NS	0.404762	0.319889	274.464	1		-0.119048	0.778886	668.284	1		-0.261905	0.530923	455.532	1		-0.452381	0.260405	223.427	1		0.568291	0.141642	121.529	1
hmrM	-0.845594	0.00817017	7.01001	1		-0.30005	0.470262	403.485	1		0.872872	0.00465921	3.99761	1		0.763763	0.027396	23.5058	1		-0.339683	0.410391	352.115	1
hp1181	0.595238	0.11953	102.557	1		0.261905	0.530923	455.532	1		-0.642857	0.0855589	73.4095	1		-0.785714	0.0208151	17.8594	1		0.0247083	0.953691	818.267	1
imiH	0.261905	0.530923	455.532	1		0.214286	0.610344	523.676	1		-0.0714286	0.866526	743.48	1		-0.404762	0.319889	274.464	1		0.704187	0.0512053	43.9341	1
imiS	0.0714286	0.866526	743.48	1		-0.214286	0.610344	523.676	1		-0.238095	0.570156	489.194	1		-0.119048	0.778886	668.284	1		0.284146	0.495209	424.89	1
IMP-1		#NUM!	#NUM!	#NUM!			#NUM!	#NUM!	#NUM!			#NUM!	#NUM!	#NUM!			#NUM!	#NUM!	#NUM!			#NUM!	#NUM!	#NUM!
IMP-11		#NUM!	#NUM!	#NUM!			#NUM!	#NUM!	#NUM!			#NUM!	#NUM!	#NUM!			#NUM!	#NUM!	#NUM!			#NUM!	#NUM!	#NUM!
IMP-12		#NUM!	#NUM!	#NUM!			#NUM!	#NUM!	#NUM!			#NUM!	#NUM!	#NUM!			#NUM!	#NUM!	#NUM!			#NUM!	#NUM!	#NUM!
IMP-13		#NUM!	#NUM!	#NUM!			#NUM!	#NUM!	#NUM!			#NUM!	#NUM!	#NUM!			#NUM!	#NUM!	#NUM!			#NUM!	#NUM!	#NUM!
IMP-15		#NUM!	#NUM!	#NUM!			#NUM!	#NUM!	#NUM!			#NUM!	#NUM!	#NUM!			#NUM!	#NUM!	#NUM!			#NUM!	#NUM!	#NUM!
IMP-18		#NUM!	#NUM!	#NUM!			#NUM!	#NUM!	#NUM!			#NUM!	#NUM!	#NUM!			#NUM!	#NUM!	#NUM!			#NUM!	#NUM!	#NUM!
IMP-19	-0.412393	0.309959	265.945	1		-0.0824786	0.846053	725.913	1		0.57735	0.133975	114.95	1		0.247436	0.554646	475.887	1		-0.513553	0.192997	165.591	1
IMP-28		#NUM!	#NUM!	#NUM!			#NUM!	#NUM!	#NUM!			#NUM!	#NUM!	#NUM!			#NUM!	#NUM!	#NUM!			#NUM!	#NUM!	#NUM!
IMP-33	-0.412393	0.309959	265.945	1		-0.0824786	0.846053	725.913	1		0.57735	0.133975	114.95	1		0.247436	0.554646	475.887	1		-0.513553	0.192997	165.591	1
IMP-35		#NUM!	#NUM!	#NUM!			#NUM!	#NUM!	#NUM!			#NUM!	#NUM!	#NUM!			#NUM!	#NUM!	#NUM!			#NUM!	#NUM!	#NUM!
IMP-37		#NUM!	#NUM!	#NUM!			#NUM!	#NUM!	#NUM!			#NUM!	#NUM!	#NUM!			#NUM!	#NUM!	#NUM!			#NUM!	#NUM!	#NUM!
IMP-4		#NUM!	#NUM!	#NUM!			#NUM!	#NUM!	#NUM!			#NUM!	#NUM!	#NUM!			#NUM!	#NUM!	#NUM!			#NUM!	#NUM!	#NUM!
IMP-44		#NUM!	#NUM!	#NUM!			#NUM!	#NUM!	#NUM!			#NUM!	#NUM!	#NUM!			#NUM!	#NUM!	#NUM!			#NUM!	#NUM!	#NUM!
IMP-45		#NUM!	#NUM!	#NUM!			#NUM!	#NUM!	#NUM!			#NUM!	#NUM!	#NUM!			#NUM!	#NUM!	#NUM!			#NUM!	#NUM!	#NUM!
IMP-5		#NUM!	#NUM!	#NUM!			#NUM!	#NUM!	#NUM!			#NUM!	#NUM!	#NUM!			#NUM!	#NUM!	#NUM!			#NUM!	#NUM!	#NUM!
IND-1		#NUM!	#NUM!	#NUM!			#NUM!	#NUM!	#NUM!			#NUM!	#NUM!	#NUM!			#NUM!	#NUM!	#NUM!			#NUM!	#NUM!	#NUM!
IND-15	-0.412393	0.309959	265.945	1		-0.0824786	0.846053	725.913	1		0.57735	0.133975	114.95	1		0.247436	0.554646	475.887	1		-0.513553	0.192997	165.591	1
IND-6	0.514371	0.192166	164.878	1		0.514371	0.192166	164.878	1		-0.15587	0.712443	611.276	1		-0.545545	0.161938	138.943	1		0.388209	0.341933	293.379	1
IND-8	0.247436	0.554646	475.887	1		0.247436	0.554646	475.887	1		0.0824786	0.846053	725.913	1		-0.0824786	0.846053	725.913	1		0.256776	0.539289	462.71	1
iri	-0.167668	0.691465	593.277	1		-0.0239525	0.955106	819.481	1		-0.0958101	0.821452	704.806	1		0.155691	0.712762	611.55	1		0.497134	0.210065	180.236	1
JOHN-1-beta-lactamase	-0.845594	0.00817017	7.01001	1		-0.30005	0.470262	403.485	1		0.872872	0.00465921	3.99761	1		0.763763	0.027396	23.5058	1		-0.339683	0.410391	352.115	1
kdpE	0.261905	0.530923	455.532	1		-0.0714286	0.866526	743.48	1		-0.309524	0.455645	390.943	1		-0.285714	0.492726	422.759	1		0.790666	0.0194832	16.7166	1
KHM-1-beta-lactamase	-0.077935	0.854463	733.129	1		0.202631	0.630339	540.831	1		0.327327	0.428692	367.817	1		-0.171457	0.684763	587.527	1		-0.266894	0.52283	448.589	1
Klebsiella-pneumoniae-acrA	0.595238	0.11953	102.557	1		0.309524	0.455645	390.943	1		-0.428571	0.289403	248.308	1		-0.52381	0.182721	156.774	1		0.642416	0.0858439	73.654	1
Klebsiella-pneumoniae-OmpK35	0.452381	0.260405	223.427	1		-0.166667	0.693239	594.799	1		-0.547619	0.160026	137.302	1		-0.52381	0.182721	156.774	1		0.667124	0.0707231	60.6804	1
Klebsiella-pneumoniae-OmpK36	0.595238	0.11953	102.557	1		0.0238095	0.955374	819.711	1		-0.52381	0.182721	156.774	1		-0.547619	0.160026	137.302	1		0.345916	0.401289	344.306	1
Klebsiella-pneumoniae-OmpK37	0.547619	0.160026	137.302	1		0.0238095	0.955374	819.711	1		-0.5	0.207031	177.633	1		-0.333333	0.419753	360.148	1		0.457104	0.254833	218.647	1
KPC-12	0.0507346	0.905036	776.521	1		0.481979	0.226493	194.331	1		0.367826	0.370008	317.467	1		-0.177571	0.673987	578.281	1		0.21718	0.60541	519.442	1
KPC-17	-0.428571	0.289403	248.308	1		-0.857143	0.00653002	5.60275	1		0.166667	0.693239	594.799	1		0.428571	0.289403	248.308	1		0.370625	0.366094	314.108	1
KPC-6	0.247436	0.554646	475.887	1		0.247436	0.554646	475.887	1		0.0824786	0.846053	725.913	1		-0.0824786	0.846053	725.913	1		0.256776	0.539289	462.71	1
L1-beta-lactamase	-0.431244	0.286073	245.451	1		0.304408	0.463515	397.696	1		0.672234	0.0678089	58.18	1		0.152204	0.718995	616.897	1		-0.0197437	0.96299	826.246	1
Laribacter-hongkongensis-ampC-beta-lactamase	0.666667	0.0709877	60.9074	1		0.238095	0.570156	489.194	1		-0.5	0.207031	177.633	1		-0.571429	0.13896	119.228	1		0.580645	0.131244	112.608	1
LCR-1	0.0238095	0.955374	819.711	1		-0.642857	0.0855589	73.4095	1		-0.238095	0.570156	489.194	1		0.238095	0.570156	489.194	1		0.14825	0.726077	622.974	1
LEN-20	0.431145	0.286196	245.556	1		0.718576	0.0446226	38.2862	1		-0.503003	0.203877	174.926	1		-0.395217	0.332517	285.3	1		0.248567	0.552778	474.284	1
LEN-26	-0.763763	0.027396	23.5058	1		0.015587	0.970779	832.928	1		0.732589	0.0387306	33.2309	1		0.514371	0.192166	164.878	1		-0.121315	0.774756	664.74	1
linG	0.47619	0.232936	199.859	1		0.47619	0.232936	199.859	1		-0.238095	0.570156	489.194	1		-0.238095	0.570156	489.194	1		-0.284146	0.495209	424.89	1
LlmA-23S-ribosomal-RNA-methyltransferase	-0.357143	0.385121	330.434	1		-0.166667	0.693239	594.799	1		0.380952	0.351813	301.855	1		0.0952381	0.822505	705.71	1		-0.0247083	0.953691	818.267	1
lmrC	-0.261905	0.530923	455.532	1		-0.261905	0.530923	455.532	1		0.142857	0.735765	631.286	1		-0.0238095	0.955374	819.711	1		0.185312	0.660412	566.634	1
lmrD	-0.666667	0.0709877	60.9074	1		-0.333333	0.419753	360.148	1		0.690476	0.0579903	49.7557	1		0.5	0.207031	177.633	1		-0.0247083	0.953691	818.267	1
lnuA	-0.109109	0.797039	683.859	1		0.0545545	0.897913	770.409	1		-0.190941	0.650593	558.209	1		-0.354604	0.388751	333.549	1		0.792594	0.0189794	16.2843	1
lnuB	0	1	858	1		0.0952381	0.822505	705.71	1		-0.285714	0.492726	422.759	1		-0.0714286	0.866526	743.48	1		0.135896	0.748315	642.054	1
lnuC	-0.0238095	0.955374	819.711	1		0.452381	0.260405	223.427	1		0.0476191	0.910849	781.509	1		-0.404762	0.319889	274.464	1		0.555937	0.152481	130.828	1
lnuD	-0.476191	0.232936	199.859	1		0.0952381	0.822505	705.71	1		0.47619	0.232936	199.859	1		0.47619	0.232936	199.859	1		-0.617708	0.102691	88.1091	1
lnuE	-0.355142	0.38798	332.887	1		0.152204	0.718995	616.897	1		0.405877	0.318428	273.212	1		0.481979	0.226493	194.331	1		-0.717354	0.0451605	38.7477	1
lnuF	0.880952	0.00385032	3.30357	1		0.452381	0.260405	223.427	1		-0.738095	0.0365528	31.3623	1		-0.571429	0.13896	119.228	1		-0.135896	0.748315	642.054	1
lnuG	-0.646867	0.0829936	71.2085	1		0.0126837	0.976221	837.597	1		0.710285	0.0483489	41.4834	1		0.431244	0.286073	245.451	1		-0.0658123	0.876958	752.43	1
LpeA		#NUM!	#NUM!	#NUM!			#NUM!	#NUM!	#NUM!			#NUM!	#NUM!	#NUM!			#NUM!	#NUM!	#NUM!			#NUM!	#NUM!	#NUM!
LpeB	0.214286	0.610344	523.676	1		0.690476	0.0579903	49.7557	1		-0.142857	0.735765	631.286	1		-0.0952381	0.822505	705.71	1		0.172958	0.682113	585.253	1
LRA-1	-0.31174	0.452253	388.033	1		-0.15587	0.712443	611.276	1		-0.077935	0.854463	733.129	1		-0.077935	0.854463	733.129	1		0.679366	0.0638615	54.7932	1
LRA-10	-0.57735	0.133975	114.95	1		0.0824786	0.846053	725.913	1		0.412393	0.309959	265.945	1		0.412393	0.309959	265.945	1		0.256776	0.539289	462.71	1
LRA-12		#NUM!	#NUM!	#NUM!			#NUM!	#NUM!	#NUM!			#NUM!	#NUM!	#NUM!			#NUM!	#NUM!	#NUM!			#NUM!	#NUM!	#NUM!
LRA-13		#NUM!	#NUM!	#NUM!			#NUM!	#NUM!	#NUM!			#NUM!	#NUM!	#NUM!			#NUM!	#NUM!	#NUM!			#NUM!	#NUM!	#NUM!
LRA-17	0.57735	0.133975	114.95	1		0.57735	0.133975	114.95	1		-0.57735	0.133975	114.95	1		-0.247436	0.554646	475.887	1		-0.513553	0.192997	165.591	1
LRA-18		#NUM!	#NUM!	#NUM!			#NUM!	#NUM!	#NUM!			#NUM!	#NUM!	#NUM!			#NUM!	#NUM!	#NUM!			#NUM!	#NUM!	#NUM!
LRA-19		#NUM!	#NUM!	#NUM!			#NUM!	#NUM!	#NUM!			#NUM!	#NUM!	#NUM!			#NUM!	#NUM!	#NUM!			#NUM!	#NUM!	#NUM!
LRA-2		#NUM!	#NUM!	#NUM!			#NUM!	#NUM!	#NUM!			#NUM!	#NUM!	#NUM!			#NUM!	#NUM!	#NUM!			#NUM!	#NUM!	#NUM!
lrfA	-0.119048	0.778886	668.284	1		-0.0238095	0.955374	819.711	1		0.285714	0.492726	422.759	1		-0.166667	0.693239	594.799	1		0.259437	0.534942	458.98	1
lsaA	-0.714286	0.0465282	39.9212	1		-0.190476	0.651401	558.902	1		0.833333	0.0101755	8.73061	1		0.595238	0.11953	102.557	1		-0.0123542	0.976838	838.127	1
lsaB	-0.261905	0.530923	455.532	1		0.166667	0.693239	594.799	1		0.214286	0.610344	523.676	1		-0.0952381	0.822505	705.71	1		0.765958	0.0266873	22.8977	1
lsaC	0.0359288	0.932691	800.249	1		-0.610789	0.107721	92.4248	1		-0.323359	0.434639	372.921	1		0.0838338	0.843546	723.763	1		0.205068	0.626141	537.229	1
lsaE	0.595238	0.11953	102.557	1		0.642857	0.0855589	73.4095	1		-0.690476	0.0579903	49.7557	1		-0.619048	0.101733	87.2869	1		0.321208	0.437878	375.7	1
macA	0.142857	0.735765	631.286	1		-0.142857	0.735765	631.286	1		-0.190476	0.651401	558.902	1		-0.166667	0.693239	594.799	1		0.679479	0.0638004	54.7408	1
macB	0.619048	0.101733	87.2869	1		0.142857	0.735765	631.286	1		-0.52381	0.182721	156.774	1		-0.547619	0.160026	137.302	1		0.630062	0.0940502	80.695	1
marA	0.595238	0.11953	102.557	1		0.166667	0.693239	594.799	1		-0.404762	0.319889	274.464	1		-0.547619	0.160026	137.302	1		0.469458	0.240546	206.388	1
MCR-1	0.707528	0.0496283	42.581	1		0.317168	0.443989	380.943	1		-0.68313	0.0618347	53.0542	1		-0.658733	0.0756668	64.9221	1		0.481051	0.227519	195.211	1
MCR-2	0.619048	0.101733	87.2869	1		0.428571	0.289403	248.308	1		-0.52381	0.182721	156.774	1		-0.785714	0.0208151	17.8594	1		0.481812	0.226677	194.489	1
MCR-3	0.428571	0.289403	248.308	1		0.380952	0.351813	301.855	1		-0.357143	0.385121	330.434	1		-0.476191	0.232936	199.859	1		0.370625	0.366094	314.108	1
MCR-4	0.0952381	0.822505	705.71	1		0.619048	0.101733	87.2869	1		-0.0714286	0.866526	743.48	1		-0.047619	0.910849	781.509	1		-0.271791	0.514932	441.811	1
MCR-5	0.666667	0.0709877	60.9074	1		0.0952381	0.822505	705.71	1		-0.857143	0.00653002	5.60275	1		-0.452381	0.260405	223.427	1		0.0617708	0.884474	758.879	1
mdsA	0	1	858	1		0	1	858	1		-0.047619	0.910849	781.509	1		0.0476191	0.910849	781.509	1		0.35827	0.383513	329.054	1
mdsB	-0.809524	0.0149027	12.7865	1		-0.619048	0.101733	87.2869	1		0.714286	0.0465282	39.9212	1		0.833333	0.0101755	8.73061	1		0.123542	0.770706	661.266	1
mdsC	-0.238095	0.570156	489.194	1		0	1	858	1		0.166667	0.693239	594.799	1		-0.047619	0.910849	781.509	1		0.642416	0.0858439	73.654	1
mdtA	0.761905	0.0280049	24.0282	1		0.333333	0.419753	360.148	1		-0.690476	0.0579903	49.7557	1		-0.738095	0.0365528	31.3623	1		0.580645	0.131244	112.608	1
mdtB	0.238095	0.570156	489.194	1		0.47619	0.232936	199.859	1		-0.166667	0.693239	594.799	1		-0.428571	0.289403	248.308	1		0.716541	0.0455204	39.0565	1
mdtC	0.238095	0.570156	489.194	1		0.238095	0.570156	489.194	1		-0.285714	0.492726	422.759	1		-0.428571	0.289403	248.308	1		0.864791	0.00556986	4.77894	1
mdtE	0.166667	0.693239	594.799	1		0.0714286	0.866526	743.48	1		-0.380952	0.351813	301.855	1		0.0238095	0.955374	819.711	1		-0.0370625	0.930571	798.43	1
mdtF	0.357143	0.385121	330.434	1		0.0714286	0.866526	743.48	1		-0.238095	0.570156	489.194	1		-0.476191	0.232936	199.859	1		0.580645	0.131244	112.608	1
mdtG	0.547619	0.160026	137.302	1		0.214286	0.610344	523.676	1		-0.452381	0.260405	223.427	1		-0.5	0.207031	177.633	1		0.691833	0.0572965	49.1604	1
mdtH	0.619048	0.101733	87.2869	1		0.142857	0.735765	631.286	1		-0.52381	0.182721	156.774	1		-0.547619	0.160026	137.302	1		0.630062	0.0940502	80.695	1
mdtK	0.619048	0.101733	87.2869	1		0.428571	0.289403	248.308	1		-0.476191	0.232936	199.859	1		-0.595238	0.11953	102.557	1		0.592999	0.121287	104.064	1
mdtM	0.52381	0.182721	156.774	1		-0.047619	0.910849	781.509	1		-0.571429	0.13896	119.228	1		-0.619048	0.101733	87.2869	1		0.728895	0.0402346	34.5213	1
mdtN	-0.214286	0.610344	523.676	1		-0.738095	0.0365528	31.3623	1		-0.0714286	0.866526	743.48	1		0.0714286	0.866526	743.48	1		0.592999	0.121287	104.064	1
mdtO	-0.142857	0.735765	631.286	1		-0.190476	0.651401	558.902	1		0.261905	0.530923	455.532	1		0.0952381	0.822505	705.71	1		0.469458	0.240546	206.388	1
mdtP	0	1	858	1		-0.476191	0.232936	199.859	1		-0.142857	0.735765	631.286	1		0.0238095	0.955374	819.711	1		0.494166	0.213232	182.953	1
mefA	-0.738095	0.0365528	31.3623	1		-0.261905	0.530923	455.532	1		0.761905	0.0280049	24.0282	1		0.547619	0.160026	137.302	1		0.0370625	0.930571	798.43	1
mefB	0.809524	0.0149027	12.7865	1		0.619048	0.101733	87.2869	1		-0.857143	0.00653002	5.60275	1		-0.809524	0.0149027	12.7865	1		0.259437	0.534942	458.98	1
mefC	0.714286	0.0465282	39.9212	1		0.428571	0.289403	248.308	1		-0.714286	0.0465282	39.9212	1		-0.595238	0.11953	102.557	1		-0.135896	0.748315	642.054	1
mefE	0.619048	0.101733	87.2869	1		-0.047619	0.910849	781.509	1		-0.809524	0.0149027	12.7865	1		-0.738095	0.0365528	31.3623	1		0.333562	0.419414	359.857	1
mel	-0.714286	0.0465282	39.9212	1		-0.238095	0.570156	489.194	1		0.714286	0.0465282	39.9212	1		0.47619	0.232936	199.859	1		0.0370625	0.930571	798.43	1
mepA	0.247436	0.554646	475.887	1		0.247436	0.554646	475.887	1		0.0824786	0.846053	725.913	1		-0.0824786	0.846053	725.913	1		0.256776	0.539289	462.71	1
MexA	0.166667	0.693239	594.799	1		-0.0714286	0.866526	743.48	1		-0.309524	0.455645	390.943	1		-0.285714	0.492726	422.759	1		0.568291	0.141642	121.529	1
MexB	-0.52381	0.182721	156.774	1		0.0476191	0.910849	781.509	1		0.571429	0.13896	119.228	1		0.142857	0.735765	631.286	1		0.160604	0.704006	604.037	1
MexC	-0.476191	0.232936	199.859	1		-0.047619	0.910849	781.509	1		0.547619	0.160026	137.302	1		0.52381	0.182721	156.774	1		-0.679478	0.0638004	54.7408	1
MexD	0.214286	0.610344	523.676	1		0.357143	0.385121	330.434	1		-0.166667	0.693239	594.799	1		-0.0714286	0.866526	743.48	1		-0.345916	0.401289	344.306	1
MexE	-0.714286	0.0465282	39.9212	1		-0.238095	0.570156	489.194	1		0.52381	0.182721	156.774	1		0.190476	0.651401	558.902	1		0.308854	0.456672	391.825	1
MexF	-0.642857	0.0855589	73.4095	1		-0.119048	0.778886	668.284	1		0.5	0.207031	177.633	1		0.214286	0.610344	523.676	1		0.14825	0.726077	622.974	1
mexG		#NUM!	#NUM!	#NUM!			#NUM!	#NUM!	#NUM!			#NUM!	#NUM!	#NUM!			#NUM!	#NUM!	#NUM!			#NUM!	#NUM!	#NUM!
mexH	0.126837	0.76472	656.13	1		0.456612	0.255411	219.143	1		-0.0634183	0.881409	756.249	1		0.253673	0.544374	467.073	1		-0.184274	0.662228	568.191	1
mexI	-0.595238	0.11953	102.557	1		-0.261905	0.530923	455.532	1		0.404762	0.319889	274.464	1		0.547619	0.160026	137.302	1		0.135896	0.748315	642.054	1
mexJ	-0.238095	0.570156	489.194	1		0.571429	0.13896	119.228	1		0.404762	0.319889	274.464	1		0.0714286	0.866526	743.48	1		-0.0370625	0.930571	798.43	1
mexK	-0.809524	0.0149027	12.7865	1		-0.285714	0.492726	422.759	1		0.833333	0.0101755	8.73061	1		0.714286	0.0465282	39.9212	1		-0.0741249	0.861524	739.188	1
mexL	-0.333333	0.419753	360.148	1		-0.047619	0.910849	781.509	1		0.333333	0.419753	360.148	1		-0.0952381	0.822505	705.71	1		0.259437	0.534942	458.98	1
mexM	0.654654	0.0781407	67.0448	1		0.654654	0.0781407	67.0448	1		-0.436436	0.279658	239.947	1		-0.264979	0.525931	451.249	1		-0.266894	0.52283	448.589	1
mexN	0	1	858	1		0.47619	0.232936	199.859	1		-0.190476	0.651401	558.902	1		-0.285714	0.492726	422.759	1		0.160604	0.704006	604.037	1
mexP	-0.48795	0.219944	188.712	1		0.243975	0.560376	480.802	1		0.658733	0.0756668	64.9221	1		0.561143	0.14786	126.864	1		-0.278503	0.50418	432.587	1
mexQ	-0.809524	0.0149027	12.7865	1		-0.428571	0.289403	248.308	1		0.714286	0.0465282	39.9212	1		0.833333	0.0101755	8.73061	1		-0.308854	0.456672	391.825	1
mexV	-0.261905	0.530923	455.532	1		0.0714286	0.866526	743.48	1		0.119048	0.778886	668.284	1		0	1	858	1		0.14825	0.726077	622.974	1
mexW	-0.380952	0.351813	301.855	1		0.285714	0.492726	422.759	1		0.333333	0.419753	360.148	1		0.0238095	0.955374	819.711	1		0.222375	0.596589	511.873	1
mexX	0.572822	0.137778	118.213	1		0.30005	0.470262	403.485	1		-0.681931	0.0624762	53.6046	1		-0.545545	0.161938	138.943	1		0.283069	0.496916	426.354	1
mexY	0	1	858	1		-0.190476	0.651401	558.902	1		-0.285714	0.492726	422.759	1		-0.190476	0.651401	558.902	1		0.395333	0.332362	285.166	1
mfpA	0.412393	0.309959	265.945	1		0.412393	0.309959	265.945	1		-0.247436	0.554646	475.887	1		-0.57735	0.133975	114.95	1		0.256776	0.539289	462.71	1
mgrA	-0.57735	0.133975	114.95	1		0.0824786	0.846053	725.913	1		0.412393	0.309959	265.945	1		0.412393	0.309959	265.945	1		0.256776	0.539289	462.71	1
mgrB	0.142857	0.735765	631.286	1		-0.142857	0.735765	631.286	1		-0.047619	0.910849	781.509	1		-0.190476	0.651401	558.902	1		0.407687	0.316065	271.183	1
MIR-1	0.247436	0.554646	475.887	1		0.247436	0.554646	475.887	1		0.0824786	0.846053	725.913	1		-0.0824786	0.846053	725.913	1		0.256776	0.539289	462.71	1
MIR-14	0.046761	0.912451	782.883	1		-0.171457	0.684763	587.527	1		0.233805	0.57733	495.349	1		0.31174	0.452253	388.033	1		0.10514	0.80431	690.098	1
MIR-16	0.327327	0.428692	367.817	1		0.109109	0.797039	683.859	1		-0.327327	0.428692	367.817	1		0.171457	0.684763	587.527	1		-0.549963	0.157879	135.46	1
MIR-3	0.642857	0.0855589	73.4095	1		0.0714286	0.866526	743.48	1		-0.619048	0.101733	87.2869	1		-0.452381	0.260405	223.427	1		0.0123542	0.976838	838.127	1
Moraxella-catarrhalis-M35	0.179644	0.670344	575.155	1		0.0119763	0.977547	838.735	1		-0.0838338	0.843546	723.763	1		-0.455098	0.257192	220.671	1		0.279638	0.502371	431.035	1
MOX-1	-0.476191	0.232936	199.859	1		-0.142857	0.735765	631.286	1		0.738095	0.0365528	31.3623	1		0.452381	0.260405	223.427	1		-0.0123542	0.976838	838.127	1
MOX-2	0.690476	0.0579903	49.7557	1		0.452381	0.260405	223.427	1		-0.738095	0.0365528	31.3623	1		-0.690476	0.0579903	49.7557	1		0.420041	0.300157	257.534	1
MOX-3	0.412393	0.309959	265.945	1		0.412393	0.309959	265.945	1		-0.247436	0.554646	475.887	1		-0.57735	0.133975	114.95	1		0.256776	0.539289	462.71	1
MOX-4	0.19518	0.643226	551.888	1		0	1	858	1		-0.146385	0.729424	625.846	1		-0.219578	0.601334	515.945	1		0.139252	0.742259	636.858	1
MOX-5	0.52381	0.182721	156.774	1		-0.0952381	0.822505	705.71	1		-0.690476	0.0579903	49.7557	1		-0.619048	0.101733	87.2869	1		0.44475	0.269535	231.261	1
MOX-6	0.738095	0.0365528	31.3623	1		0.214286	0.610344	523.676	1		-0.880952	0.00385032	3.30357	1		-0.666667	0.0709877	60.9074	1		0.345916	0.401289	344.306	1
MOX-7	0.707528	0.0496283	42.581	1		0.317168	0.443989	380.943	1		-0.68313	0.0618347	53.0542	1		-0.658733	0.0756668	64.9221	1		0.481051	0.227519	195.211	1
MOX-8	0.119048	0.778886	668.284	1		0.166667	0.693239	594.799	1		-0.261905	0.530923	455.532	1		-0.0952381	0.822505	705.71	1		-0.247083	0.555229	476.387	1
MOX-9	-0.761905	0.0280049	24.0282	1		-0.285714	0.492726	422.759	1		0.857143	0.00653002	5.60275	1		0.690476	0.0579903	49.7557	1		0.14825	0.726077	622.974	1
mphA	-0.214286	0.610344	523.676	1		-0.404762	0.319889	274.464	1		0.142857	0.735765	631.286	1		0.452381	0.260405	223.427	1		0.0617708	0.884474	758.879	1
mphB	0.215573	0.608149	521.792	1		0.0718576	0.86573	742.796	1		-0.28743	0.490015	420.433	1		-0.251501	0.547943	470.135	1		0.497134	0.210065	180.236	1
mphC	-0.57735	0.133975	114.95	1		0.0824786	0.846053	725.913	1		0.412393	0.309959	265.945	1		0.412393	0.309959	265.945	1		0.256776	0.539289	462.71	1
mphD	0.0476191	0.910849	781.509	1		-0.142857	0.735765	631.286	1		0.0952381	0.822505	705.71	1		-0.0952381	0.822505	705.71	1		-0.197666	0.638916	548.19	1
mphG	0.666667	0.0709877	60.9074	1		0.190476	0.651401	558.902	1		-0.666667	0.0709877	60.9074	1		-0.52381	0.182721	156.774	1		-0.14825	0.726077	622.974	1
Mrx	-0.119048	0.778886	668.284	1		-0.119048	0.778886	668.284	1		0.190476	0.651401	558.902	1		0.285714	0.492726	422.759	1		0.469458	0.240546	206.388	1
msbA	0.285714	0.492726	422.759	1		0.285714	0.492726	422.759	1		-0.380952	0.351813	301.855	1		-0.333333	0.419753	360.148	1		0.642416	0.0858439	73.654	1
MSI-OXA	-0.483197	0.225149	193.178	1		-0.545545	0.161938	138.943	1		0.592306	0.121835	104.534	1		0.654654	0.0781407	67.0448	1		-0.485262	0.22288	191.231	1
msrB	0.190476	0.651401	558.902	1		0.142857	0.735765	631.286	1		-0.309524	0.455645	390.943	1		-0.285714	0.492726	422.759	1		0.691833	0.0572965	49.1604	1
msrC	0.481979	0.226493	194.331	1		0.431244	0.286073	245.451	1		-0.558081	0.150568	129.187	1		-0.583448	0.128947	110.636	1		-0.197437	0.639314	548.531	1
msrE	0.0476191	0.910849	781.509	1		-0.142857	0.735765	631.286	1		0.0952381	0.822505	705.71	1		-0.0952381	0.822505	705.71	1		-0.197666	0.638916	548.19	1
mtrA	-0.166667	0.693239	594.799	1		0.214286	0.610344	523.676	1		0.238095	0.570156	489.194	1		-0.357143	0.385121	330.434	1		0.271791	0.514932	441.811	1
mtrC	0.5	0.207031	177.633	1		-0.119048	0.778886	668.284	1		-0.642857	0.0855589	73.4095	1		-0.428571	0.289403	248.308	1		0.44475	0.269535	231.261	1
mtrD	0	1	858	1		-0.190476	0.651401	558.902	1		0.0952381	0.822505	705.71	1		-0.0952381	0.822505	705.71	1		0.741249	0.0353398	30.3215	1
mtrE	0.309524	0.455645	390.943	1		-0.404762	0.319889	274.464	1		-0.5	0.207031	177.633	1		-0.333333	0.419753	360.148	1		0.543583	0.163759	140.505	1
mtrR	0.738095	0.0365528	31.3623	1		0.309524	0.455645	390.943	1		-0.642857	0.0855589	73.4095	1		-0.428571	0.289403	248.308	1		0.247083	0.555229	476.387	1
mupA	0.785714	0.0208151	17.8594	1		0.880952	0.00385032	3.30357	1		-0.571429	0.13896	119.228	1		-0.738095	0.0365528	31.3623	1		0.0617708	0.884474	758.879	1
mupB	0.619048	0.101733	87.2869	1		0.571429	0.13896	119.228	1		-0.547619	0.160026	137.302	1		-0.761905	0.0280049	24.0282	1		0.65477	0.0780694	66.9836	1
MUS-2-beta-lactamase	0.247436	0.554646	475.887	1		0.247436	0.554646	475.887	1		0.0824786	0.846053	725.913	1		-0.0824786	0.846053	725.913	1		0.256776	0.539289	462.71	1
MuxA	0.0952381	0.822505	705.71	1		0.619048	0.101733	87.2869	1		-0.0714286	0.866526	743.48	1		-0.047619	0.910849	781.509	1		-0.271791	0.514932	441.811	1
MuxB	-0.380952	0.351813	301.855	1		-0.047619	0.910849	781.509	1		0.357143	0.385121	330.434	1		0.238095	0.570156	489.194	1		-0.2965	0.475786	408.224	1
MuxC	-0.309524	0.455645	390.943	1		0.5	0.207031	177.633	1		0.547619	0.160026	137.302	1		0.285714	0.492726	422.759	1		-0.259437	0.534942	458.98	1
MvaT	-0.666667	0.0709877	60.9074	1		-0.190476	0.651401	558.902	1		0.619048	0.101733	87.2869	1		0.452381	0.260405	223.427	1		-0.185312	0.660412	566.634	1
myrA		#NUM!	#NUM!	#NUM!			#NUM!	#NUM!	#NUM!			#NUM!	#NUM!	#NUM!			#NUM!	#NUM!	#NUM!			#NUM!	#NUM!	#NUM!
NmcR	0.642857	0.0855589	73.4095	1		0.166667	0.693239	594.799	1		-0.571429	0.13896	119.228	1		-0.5	0.207031	177.633	1		0.185312	0.660412	566.634	1
norA	-0.0824786	0.846053	725.913	1		-0.412393	0.309959	265.945	1		-0.0824786	0.846053	725.913	1		0.0824786	0.846053	725.913	1		-0.171184	0.685245	587.94	1
norB	-0.714286	0.0465282	39.9212	1		-0.333333	0.419753	360.148	1		0.52381	0.182721	156.774	1		0.309524	0.455645	390.943	1		0.247083	0.555229	476.387	1
novA	0.0238095	0.955374	819.711	1		0.309524	0.455645	390.943	1		-0.238095	0.570156	489.194	1		0	1	858	1		0.259437	0.534942	458.98	1
NPS-1	0.142857	0.735765	631.286	1		-0.52381	0.182721	156.774	1		-0.0952381	0.822505	705.71	1		-0.0238095	0.955374	819.711	1		0.0494166	0.907495	778.63	1
OCH-3	0.57735	0.133975	114.95	1		0.57735	0.133975	114.95	1		-0.57735	0.133975	114.95	1		-0.247436	0.554646	475.887	1		-0.513553	0.192997	165.591	1
OCH-7	-0.109109	0.797039	683.859	1		0.0545545	0.897913	770.409	1		-0.190941	0.650593	558.209	1		-0.354604	0.388751	333.549	1		0.792594	0.0189794	16.2843	1
OCH-8	-0.171457	0.684763	587.527	1		0.264979	0.525931	451.249	1		0.342914	0.405662	348.058	1		0.202631	0.630339	540.831	1		0.388209	0.341933	293.379	1
OKP-A-16	0.57735	0.133975	114.95	1		0.57735	0.133975	114.95	1		-0.57735	0.133975	114.95	1		-0.247436	0.554646	475.887	1		-0.513553	0.192997	165.591	1
OKP-A-5	0.247436	0.554646	475.887	1		0.247436	0.554646	475.887	1		0.0824786	0.846053	725.913	1		-0.0824786	0.846053	725.913	1		0.256776	0.539289	462.71	1
OKP-B-1	0.412393	0.309959	265.945	1		0.412393	0.309959	265.945	1		-0.247436	0.554646	475.887	1		-0.57735	0.133975	114.95	1		0.256776	0.539289	462.71	1
OKP-B-11	0.654654	0.0781407	67.0448	1		0.436436	0.279658	239.947	1		-0.709208	0.0488461	41.91	1		-0.518267	0.188236	161.506	1		0.0990742	0.815448	699.654	1
OKP-B-12	0.412393	0.309959	265.945	1		0.412393	0.309959	265.945	1		-0.247436	0.554646	475.887	1		-0.57735	0.133975	114.95	1		0.256776	0.539289	462.71	1
OKP-B-2	0.203596	0.628675	539.403	1		0.299407	0.471261	404.342	1		-0.119763	0.777583	667.166	1		-0.538932	0.168118	144.245	1		0.323137	0.434973	373.207	1
OKP-B-7	0.247436	0.554646	475.887	1		0.247436	0.554646	475.887	1		0.0824786	0.846053	725.913	1		-0.0824786	0.846053	725.913	1		0.256776	0.539289	462.71	1
OKP-B-9	0.0824786	0.846053	725.913	1		-0.247436	0.554646	475.887	1		-0.412393	0.309959	265.945	1		-0.412393	0.309959	265.945	1		0.599145	0.116498	99.9552	1
oleB	-0.247436	0.554646	475.887	1		-0.57735	0.133975	114.95	1		0.247436	0.554646	475.887	1		0.57735	0.133975	114.95	1		-0.171184	0.685245	587.94	1
oleC	-0.109109	0.797039	683.859	1		0.436436	0.279658	239.947	1		0.272772	0.513355	440.459	1		0	1	858	1		0.509525	0.197114	169.123	1
opcM	0.518267	0.188236	161.506	1		0.30005	0.470262	403.485	1		-0.436436	0.279658	239.947	1		-0.79104	0.0193848	16.6322	1		0.73598	0.0373802	32.0722	1
OpmB	0.880952	0.00385032	3.30357	1		0.404762	0.319889	274.464	1		-0.857143	0.00653002	5.60275	1		-0.928571	0.000862968	0.740427	0.740427		0.35827	0.383513	329.054	1
opmD	-0.304408	0.463515	397.696	1		0.481979	0.226493	194.331	1		0.342459	0.406327	348.629	1		0.164888	0.696394	597.506	1		-0.315899	0.445915	382.595	1
opmE	-0.853913	0.00696529	5.97622	1		-0.365963	0.372625	319.712	1		0.78072	0.0222145	19.0601	1		0.68313	0.0618347	53.0542	1		0.0886147	0.834715	716.186	1
OpmH	-0.428571	0.289403	248.308	1		0.142857	0.735765	631.286	1		0.190476	0.651401	558.902	1		0.0476191	0.910849	781.509	1		-0.0123542	0.976838	838.127	1
oprA	0.142857	0.735765	631.286	1		0.571429	0.13896	119.228	1		-0.119048	0.778886	668.284	1		-0.357143	0.385121	330.434	1		0.667124	0.0707231	60.6804	1
OprJ	0.238095	0.570156	489.194	1		0.0952381	0.822505	705.71	1		-0.119048	0.778886	668.284	1		-0.238095	0.570156	489.194	1		-0.247083	0.555229	476.387	1
OprM	0.333333	0.419753	360.148	1		0.714286	0.0465282	39.9212	1		-0.238095	0.570156	489.194	1		-0.238095	0.570156	489.194	1		0.0617708	0.884474	758.879	1
OprN	-0.928571	0.000862968	0.740427	0.740427		-0.547619	0.160026	137.302	1		0.714286	0.0465282	39.9212	1		0.595238	0.11953	102.557	1		0.0741249	0.861524	739.188	1
OprZ	0.214286	0.610344	523.676	1		0.0238095	0.955374	819.711	1		-0.380952	0.351813	301.855	1		-0.571429	0.13896	119.228	1		0.0741249	0.861524	739.188	1
optrA	-0.126837	0.76472	656.13	1		-0.202938	0.629808	540.376	1		0.342459	0.406327	348.629	1		0.101469	0.811047	695.878	1		0.118462	0.779953	669.2	1
oqxA	0.833333	0.0101755	8.73061	1		0.452381	0.260405	223.427	1		-0.714286	0.0465282	39.9212	1		-0.833333	0.0101755	8.73061	1		0.531229	0.175475	150.557	1
oqxB	0.642857	0.0855589	73.4095	1		0.5	0.207031	177.633	1		-0.595238	0.11953	102.557	1		-0.714286	0.0465282	39.9212	1		0.704187	0.0512053	43.9341	1
otr(A)	-0.763763	0.027396	23.5058	1		0.015587	0.970779	832.928	1		0.732589	0.0387306	33.2309	1		0.514371	0.192166	164.878	1		-0.121315	0.774756	664.74	1
otrC	-0.57735	0.133975	114.95	1		0.0824786	0.846053	725.913	1		0.412393	0.309959	265.945	1		0.412393	0.309959	265.945	1		0.256776	0.539289	462.71	1
OXA-1	0.0243975	0.954273	818.766	1		-0.121987	0.773532	663.691	1		0.0731925	0.863253	740.671	1		0.170783	0.685955	588.549	1		-0.544347	0.163048	139.895	1
OXA-11	0.57735	0.133975	114.95	1		0.57735	0.133975	114.95	1		-0.57735	0.133975	114.95	1		-0.247436	0.554646	475.887	1		-0.513553	0.192997	165.591	1
OXA-118	0.785714	0.0208151	17.8594	1		0.642857	0.0855589	73.4095	1		-0.690476	0.0579903	49.7557	1		-0.619048	0.101733	87.2869	1		-0.0123542	0.976838	838.127	1
OXA-119	0.227549	0.587845	504.371	1		0.658694	0.0756897	64.9418	1		0.239525	0.567772	487.149	1		-0.0598813	0.887991	761.896	1		-0.316923	0.44436	381.261	1
OXA-12	-0.547619	0.160026	137.302	1		-0.0714286	0.866526	743.48	1		0.666667	0.0709877	60.9074	1		0.52381	0.182721	156.774	1		0.321208	0.437878	375.7	1
OXA-129	0.857143	0.00653002	5.60275	1		0.47619	0.232936	199.859	1		-0.761905	0.0280049	24.0282	1		-0.547619	0.160026	137.302	1		-0.135896	0.748315	642.054	1
OXA-130	0.228306	0.586569	503.276	1		0.126837	0.76472	656.13	1		-0.177571	0.673987	578.281	1		-0.646867	0.0829936	71.2085	1		0.506754	0.199972	171.576	1
OXA-133	0.654654	0.0781407	67.0448	1		0.381881	0.350541	300.764	1		-0.845594	0.00817017	7.01001	1		-0.79104	0.0193848	16.6322	1		0.283069	0.496916	426.354	1
OXA-134	-0.327327	0.428692	367.817	1		0.233805	0.57733	495.349	1		0.405262	0.319234	273.902	1		0.296153	0.476327	408.689	1		0.388209	0.341933	293.379	1
OXA-141	0.285714	0.492726	422.759	1		-0.476191	0.232936	199.859	1		-0.571429	0.13896	119.228	1		-0.261905	0.530923	455.532	1		0.259437	0.534942	458.98	1
OXA-142	0.571429	0.13896	119.228	1		-0.047619	0.910849	781.509	1		-0.595238	0.11953	102.557	1		-0.595238	0.11953	102.557	1		0.50652	0.200214	171.784	1
OXA-143	0.412393	0.309959	265.945	1		0.412393	0.309959	265.945	1		-0.247436	0.554646	475.887	1		-0.57735	0.133975	114.95	1		0.256776	0.539289	462.71	1
OXA-145	0.571429	0.13896	119.228	1		0	1	858	1		-0.666667	0.0709877	60.9074	1		-0.285714	0.492726	422.759	1		-0.0494166	0.907495	778.63	1
OXA-146	-0.526956	0.179629	154.122	1		0.119763	0.777583	667.166	1		0.562884	0.146332	125.552	1		0.0958101	0.821452	704.806	1		0.360422	0.380453	326.429	1
OXA-148	-0.57735	0.133975	114.95	1		0.0824786	0.846053	725.913	1		0.412393	0.309959	265.945	1		0.412393	0.309959	265.945	1		0.256776	0.539289	462.71	1
OXA-16	0.547619	0.160026	137.302	1		-0.0714286	0.866526	743.48	1		-0.547619	0.160026	137.302	1		-0.404762	0.319889	274.464	1		0.395333	0.332362	285.166	1
OXA-163	-0.046761	0.912451	782.883	1		-0.327327	0.428692	367.817	1		0.264979	0.525931	451.249	1		0.436436	0.279658	239.947	1		0.0242631	0.954525	818.982	1
OXA-169	-0.57735	0.133975	114.95	1		0.0824786	0.846053	725.913	1		0.412393	0.309959	265.945	1		0.412393	0.309959	265.945	1		0.256776	0.539289	462.71	1
OXA-179		#NUM!	#NUM!	#NUM!			#NUM!	#NUM!	#NUM!			#NUM!	#NUM!	#NUM!			#NUM!	#NUM!	#NUM!			#NUM!	#NUM!	#NUM!
OXA-18	0.514371	0.192166	164.878	1		0.514371	0.192166	164.878	1		-0.15587	0.712443	611.276	1		-0.545545	0.161938	138.943	1		0.388209	0.341933	293.379	1
OXA-181	0.412393	0.309959	265.945	1		0.412393	0.309959	265.945	1		-0.247436	0.554646	475.887	1		-0.57735	0.133975	114.95	1		0.256776	0.539289	462.71	1
OXA-182	0.654654	0.0781407	67.0448	1		0.654654	0.0781407	67.0448	1		-0.436436	0.279658	239.947	1		-0.264979	0.525931	451.249	1		-0.266894	0.52283	448.589	1
OXA-192	-0.57735	0.133975	114.95	1		0.0824786	0.846053	725.913	1		0.412393	0.309959	265.945	1		0.412393	0.309959	265.945	1		0.256776	0.539289	462.71	1
OXA-198	-0.476191	0.232936	199.859	1		-0.333333	0.419753	360.148	1		0.119048	0.778886	668.284	1		0.238095	0.570156	489.194	1		0.0123542	0.976838	838.127	1
OXA-2	0.309524	0.455645	390.943	1		-0.5	0.207031	177.633	1		-0.547619	0.160026	137.302	1		-0.285714	0.492726	422.759	1		0.14825	0.726077	622.974	1
OXA-20	-0.142857	0.735765	631.286	1		0.333333	0.419753	360.148	1		0.428571	0.289403	248.308	1		0.285714	0.492726	422.759	1		-0.382979	0.349041	299.477	1
OXA-205	-0.238095	0.570156	489.194	1		0.0476191	0.910849	781.509	1		0	1	858	1		0.119048	0.778886	668.284	1		-0.35827	0.383513	329.054	1
OXA-209	-0.714286	0.0465282	39.9212	1		-0.285714	0.492726	422.759	1		0.595238	0.11953	102.557	1		0.714286	0.0465282	39.9212	1		-0.469458	0.240546	206.388	1
OXA-21	0.481979	0.226493	194.331	1		0.126837	0.76472	656.13	1		-0.431244	0.286073	245.451	1		-0.266357	0.523699	449.334	1		0.289574	0.486637	417.535	1
OXA-210	-0.047619	0.910849	781.509	1		-0.52381	0.182721	156.774	1		-0.047619	0.910849	781.509	1		0.166667	0.693239	594.799	1		0.382979	0.349041	299.477	1
OXA-211	-0.52381	0.182721	156.774	1		-0.714286	0.0465282	39.9212	1		0.619048	0.101733	87.2869	1		0.571429	0.13896	119.228	1		-0.0494166	0.907495	778.63	1
OXA-212	-0.285714	0.492726	422.759	1		-0.380952	0.351813	301.855	1		0.380952	0.351813	301.855	1		0.214286	0.610344	523.676	1		0.0741249	0.861524	739.188	1
OXA-215	0.0824786	0.846053	725.913	1		-0.247436	0.554646	475.887	1		-0.412393	0.309959	265.945	1		-0.412393	0.309959	265.945	1		0.599145	0.116498	99.9552	1
OXA-22	-0.57735	0.133975	114.95	1		0.0824786	0.846053	725.913	1		0.412393	0.309959	265.945	1		0.412393	0.309959	265.945	1		0.256776	0.539289	462.71	1
OXA-224	-0.0838338	0.843546	723.763	1		0.371264	0.365202	313.343	1		0.0598813	0.887991	761.896	1		0.119763	0.777583	667.166	1		-0.366636	0.371677	318.899	1
OXA-225	0.57735	0.133975	114.95	1		0.57735	0.133975	114.95	1		-0.57735	0.133975	114.95	1		-0.247436	0.554646	475.887	1		-0.513553	0.192997	165.591	1
OXA-229	-0.805118	0.0159046	13.6461	1		-0.365963	0.372625	319.712	1		0.805118	0.0159046	13.6461	1		0.78072	0.0222145	19.0601	1		0.0886147	0.834715	716.186	1
OXA-231	0.707528	0.0496283	42.581	1		0.317168	0.443989	380.943	1		-0.68313	0.0618347	53.0542	1		-0.658733	0.0756668	64.9221	1		0.481051	0.227519	195.211	1
OXA-236	-0.57735	0.133975	114.95	1		0.0824786	0.846053	725.913	1		0.412393	0.309959	265.945	1		0.412393	0.309959	265.945	1		0.256776	0.539289	462.71	1
OXA-239	0.247436	0.554646	475.887	1		0.247436	0.554646	475.887	1		0.0824786	0.846053	725.913	1		-0.0824786	0.846053	725.913	1		0.256776	0.539289	462.71	1
OXA-24	0.233805	0.57733	495.349	1		-0.046761	0.912451	782.883	1		-0.296153	0.476327	408.689	1		-0.405262	0.319234	273.902	1		0.679366	0.0638615	54.7932	1
OXA-240	-0.412393	0.309959	265.945	1		-0.0824786	0.846053	725.913	1		0.57735	0.133975	114.95	1		0.247436	0.554646	475.887	1		-0.513553	0.192997	165.591	1
OXA-246		#NUM!	#NUM!	#NUM!			#NUM!	#NUM!	#NUM!			#NUM!	#NUM!	#NUM!			#NUM!	#NUM!	#NUM!			#NUM!	#NUM!	#NUM!
OXA-251	-0.247436	0.554646	475.887	1		-0.57735	0.133975	114.95	1		0.247436	0.554646	475.887	1		0.57735	0.133975	114.95	1		-0.171184	0.685245	587.94	1
OXA-255	0.57735	0.133975	114.95	1		0.57735	0.133975	114.95	1		-0.57735	0.133975	114.95	1		-0.247436	0.554646	475.887	1		-0.513553	0.192997	165.591	1
OXA-257	-0.595238	0.11953	102.557	1		0.0238095	0.955374	819.711	1		0.833333	0.0101755	8.73061	1		0.47619	0.232936	199.859	1		0	1	858	1
OXA-278		#NUM!	#NUM!	#NUM!			#NUM!	#NUM!	#NUM!			#NUM!	#NUM!	#NUM!			#NUM!	#NUM!	#NUM!			#NUM!	#NUM!	#NUM!
OXA-29		#NUM!	#NUM!	#NUM!			#NUM!	#NUM!	#NUM!			#NUM!	#NUM!	#NUM!			#NUM!	#NUM!	#NUM!			#NUM!	#NUM!	#NUM!
OXA-3	0.666667	0.0709877	60.9074	1		0.333333	0.419753	360.148	1		-0.690476	0.0579903	49.7557	1		-0.619048	0.101733	87.2869	1		0.469458	0.240546	206.388	1
OXA-309	-0.857143	0.00653002	5.60275	1		-0.761905	0.0280049	24.0282	1		0.714286	0.0465282	39.9212	1		0.833333	0.0101755	8.73061	1		-0.160604	0.704006	604.037	1
OXA-31	0.238095	0.570156	489.194	1		0.285714	0.492726	422.759	1		0.119048	0.778886	668.284	1		0	1	858	1		-0.284146	0.495209	424.89	1
OXA-322	0.690476	0.0579903	49.7557	1		0.357143	0.385121	330.434	1		-0.595238	0.11953	102.557	1		-0.833333	0.0101755	8.73061	1		0.420041	0.300157	257.534	1
OXA-324	0.0824786	0.846053	725.913	1		-0.247436	0.554646	475.887	1		-0.412393	0.309959	265.945	1		-0.412393	0.309959	265.945	1		0.599145	0.116498	99.9552	1
OXA-326	0.0824786	0.846053	725.913	1		-0.247436	0.554646	475.887	1		-0.412393	0.309959	265.945	1		-0.412393	0.309959	265.945	1		0.599145	0.116498	99.9552	1
OXA-328	0.233805	0.57733	495.349	1		-0.046761	0.912451	782.883	1		-0.296153	0.476327	408.689	1		-0.405262	0.319234	273.902	1		0.679366	0.0638615	54.7932	1
OXA-333	-0.571429	0.13896	119.228	1		-0.380952	0.351813	301.855	1		0.571429	0.13896	119.228	1		0.5	0.207031	177.633	1		-0.0864791	0.838658	719.569	1
OXA-334	-0.666667	0.0709877	60.9074	1		-0.761905	0.0280049	24.0282	1		0.47619	0.232936	199.859	1		0.595238	0.11953	102.557	1		-0.333562	0.419414	359.857	1
OXA-34	-0.436436	0.279658	239.947	1		-0.093522	0.825666	708.422	1		0.077935	0.854463	733.129	1		0.077935	0.854463	733.129	1		0.614665	0.104887	89.9929	1
OXA-347	0.309524	0.455645	390.943	1		0.119048	0.778886	668.284	1		-0.380952	0.351813	301.855	1		-0.333333	0.419753	360.148	1		-0.420041	0.300157	257.534	1
OXA-349	-0.57735	0.133975	114.95	1		0.0824786	0.846053	725.913	1		0.412393	0.309959	265.945	1		0.412393	0.309959	265.945	1		0.256776	0.539289	462.71	1
OXA-351	0.826362	0.0114428	9.81789	1		0.610789	0.107721	92.4248	1		-0.538932	0.168118	144.245	1		-0.598813	0.116754	100.175	1		0.0186425	0.965053	828.016	1
OXA-355	-0.467074	0.24327	208.726	1		0.0119763	0.977547	838.735	1		0.646718	0.0830877	71.2893	1		0.610789	0.107721	92.4248	1		-0.56549	0.144061	123.604	1
OXA-358	0.371264	0.365202	313.343	1		0.251502	0.547943	470.135	1		-0.347312	0.399264	342.568	1		-0.550908	0.157018	134.722	1		0.00621418	0.988349	848.003	1
OXA-36	0.778457	0.0228673	19.6202	1		0.658694	0.0756897	64.9418	1		-0.443122	0.271502	232.949	1		-0.455098	0.257192	220.671	1		-0.254781	0.542556	465.513	1
OXA-361	0.0824786	0.846053	725.913	1		-0.247436	0.554646	475.887	1		-0.412393	0.309959	265.945	1		-0.412393	0.309959	265.945	1		0.599145	0.116498	99.9552	1
OXA-362	-0.077935	0.854463	733.129	1		0.202631	0.630339	540.831	1		0.327327	0.428692	367.817	1		-0.171457	0.684763	587.527	1		-0.266894	0.52283	448.589	1
OXA-363	0.414758	0.306912	263.331	1		0.561143	0.14786	126.864	1		-0.219578	0.601334	515.945	1		-0.512347	0.194223	166.644	1		-0.341799	0.407291	349.455	1
OXA-371	0.694623	0.0558847	47.9491	1		0.598813	0.116754	100.175	1		-0.694623	0.0558847	47.9491	1		-0.80241	0.0165407	14.1919	1		0.571704	0.138726	119.027	1
OXA-382	0.247436	0.554646	475.887	1		0.247436	0.554646	475.887	1		0.0824786	0.846053	725.913	1		-0.0824786	0.846053	725.913	1		0.256776	0.539289	462.71	1
OXA-389	0.341565	0.407634	349.75	1		0.39036	0.33903	290.888	1		-0.0731925	0.863253	740.671	1		-0.414758	0.306912	263.331	1		0.050637	0.905218	776.677	1
OXA-397	0.562884	0.146332	125.552	1		0.299407	0.471261	404.342	1		-0.371264	0.365202	313.343	1		-0.167668	0.691465	593.277	1		-0.217496	0.604873	518.981	1
OXA-4	-0.077935	0.854463	733.129	1		0.202631	0.630339	540.831	1		0.327327	0.428692	367.817	1		-0.171457	0.684763	587.527	1		-0.266894	0.52283	448.589	1
OXA-418	-0.658694	0.0756897	64.9418	1		-0.107786	0.79946	685.937	1		0.586837	0.126199	108.279	1		0.670671	0.0686927	58.9384	1		-0.26721	0.52232	448.15	1
OXA-421	0.443928	0.270527	232.112	1		0.0887856	0.8344	715.915	1		-0.355142	0.38798	332.887	1		-0.596132	0.118832	101.958	1		0.704191	0.0512032	43.9324	1
OXA-424	0.545545	0.161938	138.943	1		0.327327	0.428692	367.817	1		-0.763763	0.027396	23.5058	1		-0.483197	0.225149	193.178	1		-0.0404385	0.924261	793.016	1
OXA-426		#NUM!	#NUM!	#NUM!			#NUM!	#NUM!	#NUM!			#NUM!	#NUM!	#NUM!			#NUM!	#NUM!	#NUM!			#NUM!	#NUM!	#NUM!
OXA-45	-0.047619	0.910849	781.509	1		-0.761905	0.0280049	24.0282	1		-0.0714286	0.866526	743.48	1		0.190476	0.651401	558.902	1		-0.0741249	0.861524	739.188	1
OXA-454	-0.093522	0.825666	708.422	1		-0.592306	0.121835	104.534	1		-0.187044	0.657387	564.038	1		0.031174	0.941587	807.881	1		0.396297	0.331076	284.064	1
OXA-46	-0.404762	0.319889	274.464	1		-0.642857	0.0855589	73.4095	1		0.357143	0.385121	330.434	1		0.47619	0.232936	199.859	1		0.222375	0.596589	511.873	1
OXA-47	-0.52381	0.182721	156.774	1		-0.333333	0.419753	360.148	1		0.571429	0.13896	119.228	1		0.619048	0.101733	87.2869	1		-0.0864791	0.838658	719.569	1
OXA-5	0.285714	0.492726	422.759	1		0.428571	0.289403	248.308	1		-0.309524	0.455645	390.943	1		-0.285714	0.492726	422.759	1		-0.345916	0.401289	344.306	1
OXA-50	0.354604	0.388751	333.549	1		0.190941	0.650593	558.209	1		0.0272772	0.948881	814.14	1		-0.163663	0.698567	599.37	1		0.297223	0.474659	407.257	1
OXA-53	-0.550908	0.157018	134.722	1		0	1	858	1		0.562884	0.146332	125.552	1		0.0958101	0.821452	704.806	1		0.298281	0.473012	405.844	1
OXA-56	0.718576	0.0446226	38.2862	1		0.47905	0.229741	197.117	1		-0.670671	0.0686927	58.9384	1		-0.467074	0.24327	208.726	1		0.0621418	0.883784	758.286	1
OXA-57		#NUM!	#NUM!	#NUM!			#NUM!	#NUM!	#NUM!			#NUM!	#NUM!	#NUM!			#NUM!	#NUM!	#NUM!			#NUM!	#NUM!	#NUM!
OXA-60	0.247436	0.554646	475.887	1		0.247436	0.554646	475.887	1		0.0824786	0.846053	725.913	1		-0.0824786	0.846053	725.913	1		0.256776	0.539289	462.71	1
OXA-72	-0.436436	0.279658	239.947	1		-0.093522	0.825666	708.422	1		0.077935	0.854463	733.129	1		0.077935	0.854463	733.129	1		0.614665	0.104887	89.9929	1
OXA-74	0.404762	0.319889	274.464	1		-0.309524	0.455645	390.943	1		-0.5	0.207031	177.633	1		-0.333333	0.419753	360.148	1		0.382979	0.349041	299.477	1
OXA-75	0.405262	0.319234	273.902	1		0.187044	0.657387	564.038	1		-0.483197	0.225149	193.178	1		-0.763763	0.027396	23.5058	1		0.614665	0.104887	89.9929	1
OXA-9	-0.047619	0.910849	781.509	1		0.238095	0.570156	489.194	1		0.190476	0.651401	558.902	1		0.166667	0.693239	594.799	1		-0.617708	0.102691	88.1091	1
OXA-97	-0.333333	0.419753	360.148	1		-0.285714	0.492726	422.759	1		0.261905	0.530923	455.532	1		0.0952381	0.822505	705.71	1		0.407687	0.316065	271.183	1
OXA-99	-0.146385	0.729424	625.846	1		0.19518	0.643226	551.888	1		0.0731925	0.863253	740.671	1		-0.0731925	0.863253	740.671	1		-0.126592	0.765163	656.51	1
OXY-1-1	0.247436	0.554646	475.887	1		0.247436	0.554646	475.887	1		0.0824786	0.846053	725.913	1		-0.0824786	0.846053	725.913	1		0.256776	0.539289	462.71	1
OXY-1-4	0.142857	0.735765	631.286	1		-0.52381	0.182721	156.774	1		-0.0952381	0.822505	705.71	1		-0.0238095	0.955374	819.711	1		0.160604	0.704006	604.037	1
OXY-2-3	0.735652	0.0375095	32.1832	1		0.608816	0.109181	93.6777	1		-0.367826	0.370008	317.467	1		-0.329775	0.425039	364.683	1		-0.0658123	0.876958	752.43	1
OXY-3-1	-0.0952381	0.822505	705.71	1		-0.619048	0.101733	87.2869	1		0.0714286	0.866526	743.48	1		0.285714	0.492726	422.759	1		-0.0617708	0.884474	758.879	1
OXY-4-1	-0.0238095	0.955374	819.711	1		0.119048	0.778886	668.284	1		0.214286	0.610344	523.676	1		0.261905	0.530923	455.532	1		-0.568291	0.141642	121.529	1
OXY-5-2	0.046761	0.912451	782.883	1		-0.171457	0.684763	587.527	1		0.233805	0.57733	495.349	1		0.31174	0.452253	388.033	1		0.10514	0.80431	690.098	1
OXY-6-4	0.412393	0.309959	265.945	1		0.412393	0.309959	265.945	1		-0.247436	0.554646	475.887	1		-0.57735	0.133975	114.95	1		0.256776	0.539289	462.71	1
patA	0.5	0.207031	177.633	1		0.261905	0.530923	455.532	1		-0.357143	0.385121	330.434	1		-0.476191	0.232936	199.859	1		0.642416	0.0858439	73.654	1
patB	0.404762	0.319889	274.464	1		0.214286	0.610344	523.676	1		-0.52381	0.182721	156.774	1		-0.547619	0.160026	137.302	1		0.247083	0.555229	476.387	1
PDC-8	-0.0479051	0.910315	781.051	1		0.550908	0.157018	134.722	1		-0.0359288	0.932691	800.249	1		-0.0838338	0.843546	723.763	1		-0.0807843	0.849187	728.603	1
PDC-82	-0.247436	0.554646	475.887	1		-0.57735	0.133975	114.95	1		0.247436	0.554646	475.887	1		0.57735	0.133975	114.95	1		-0.171184	0.685245	587.94	1
PDC-84		#NUM!	#NUM!	#NUM!			#NUM!	#NUM!	#NUM!			#NUM!	#NUM!	#NUM!			#NUM!	#NUM!	#NUM!			#NUM!	#NUM!	#NUM!
PDC-87	-0.0818317	0.847249	726.94	1		0.0272772	0.948881	814.14	1		0.218218	0.603645	517.927	1		0.327327	0.428692	367.817	1		-0.849208	0.0076317	6.548	1
PDC-88	0.778457	0.0228673	19.6202	1		0.826362	0.0114428	9.81789	1		-0.670671	0.0686927	58.9384	1		-0.826362	0.0114428	9.81789	1		0.111855	0.792014	679.548	1
PDC-89	0.233805	0.57733	495.349	1		-0.046761	0.912451	782.883	1		-0.296153	0.476327	408.689	1		-0.405262	0.319234	273.902	1		0.679366	0.0638615	54.7932	1
PEDO-1	-0.763763	0.027396	23.5058	1		0.015587	0.970779	832.928	1		0.732589	0.0387306	33.2309	1		0.514371	0.192166	164.878	1		-0.121315	0.774756	664.74	1
PER-5	0.247436	0.554646	475.887	1		0.247436	0.554646	475.887	1		0.0824786	0.846053	725.913	1		-0.0824786	0.846053	725.913	1		0.256776	0.539289	462.71	1
PER-6		#NUM!	#NUM!	#NUM!			#NUM!	#NUM!	#NUM!			#NUM!	#NUM!	#NUM!			#NUM!	#NUM!	#NUM!			#NUM!	#NUM!	#NUM!
plasmid-encoded-cat-(pp-cat)	0.405262	0.319234	273.902	1		0.187044	0.657387	564.038	1		-0.483197	0.225149	193.178	1		-0.763763	0.027396	23.5058	1		0.614665	0.104887	89.9929	1
PmpM	-0.547619	0.160026	137.302	1		0.0238095	0.955374	819.711	1		0.428571	0.289403	248.308	1		0.166667	0.693239	594.799	1		0.210021	0.617638	529.933	1
pmrA	-0.690476	0.0579903	49.7557	1		-0.166667	0.693239	594.799	1		0.785714	0.0208151	17.8594	1		0.642857	0.0855589	73.4095	1		-0.123542	0.770706	661.266	1
PmrC	0.738095	0.0365528	31.3623	1		0.214286	0.610344	523.676	1		-0.690476	0.0579903	49.7557	1		-0.738095	0.0365528	31.3623	1		0.518875	0.187627	160.984	1
pmrE	0.761905	0.0280049	24.0282	1		0.47619	0.232936	199.859	1		-0.809524	0.0149027	12.7865	1		-0.97619	3.3144e-05	0.0284375	0.0284375		0.308854	0.456672	391.825	1
pmrF	0.380952	0.351813	301.855	1		0.142857	0.735765	631.286	1		-0.309524	0.455645	390.943	1		-0.404762	0.319889	274.464	1		0.80302	0.0163959	14.0677	1
porin-OmpC	0.5	0.207031	177.633	1		0.261905	0.530923	455.532	1		-0.357143	0.385121	330.434	1		-0.476191	0.232936	199.859	1		0.642416	0.0858439	73.654	1
pp-flo	-0.0238095	0.955374	819.711	1		0.166667	0.693239	594.799	1		0.333333	0.419753	360.148	1		-0.214286	0.610344	523.676	1		0.160604	0.704006	604.037	1
Pseudomonas-aeruginosa-CpxR	-0.166667	0.693239	594.799	1		0.166667	0.693239	594.799	1		0.357143	0.385121	330.434	1		0.119048	0.778886	668.284	1		-0.172958	0.682113	585.253	1
Pseudomonas-aeruginosa-emrE	-0.57735	0.133975	114.95	1		0.0824786	0.846053	725.913	1		0.412393	0.309959	265.945	1		0.412393	0.309959	265.945	1		0.256776	0.539289	462.71	1
Pseudomonas-aeruginosa-soxR	-0.0952381	0.822505	705.71	1		0.0476191	0.910849	781.509	1		0.357143	0.385121	330.434	1		-0.119048	0.778886	668.284	1		0.210021	0.617638	529.933	1
PvrR	0.143715	0.734221	629.962	1		0.215573	0.608149	521.792	1		-0.0119763	0.977547	838.735	1		-0.526956	0.179629	154.122	1		0.68356	0.0616059	52.8579	1
qacA	0.57735	0.133975	114.95	1		0.57735	0.133975	114.95	1		-0.57735	0.133975	114.95	1		-0.247436	0.554646	475.887	1		-0.513553	0.192997	165.591	1
qacB	0.412393	0.309959	265.945	1		0.412393	0.309959	265.945	1		-0.247436	0.554646	475.887	1		-0.57735	0.133975	114.95	1		0.256776	0.539289	462.71	1
qacH	-0.809524	0.0149027	12.7865	1		-0.428571	0.289403	248.308	1		0.714286	0.0465282	39.9212	1		0.714286	0.0465282	39.9212	1		-0.0864791	0.838658	719.569	1
qepA	-0.119763	0.777583	667.166	1		0.28743	0.490015	420.433	1		0.299407	0.471261	404.342	1		-0.119763	0.777583	667.166	1		0.695988	0.055202	47.3633	1
QepA3	-0.119763	0.777583	667.166	1		0.28743	0.490015	420.433	1		0.299407	0.471261	404.342	1		-0.119763	0.777583	667.166	1		0.695988	0.055202	47.3633	1
QepA4	-0.333333	0.419753	360.148	1		0.0476191	0.910849	781.509	1		0.380952	0.351813	301.855	1		0.333333	0.419753	360.148	1		-0.568291	0.141642	121.529	1
QnrA1	0.57735	0.133975	114.95	1		0.57735	0.133975	114.95	1		-0.57735	0.133975	114.95	1		-0.247436	0.554646	475.887	1		-0.513553	0.192997	165.591	1
QnrA3	-0.247436	0.554646	475.887	1		-0.57735	0.133975	114.95	1		0.247436	0.554646	475.887	1		0.57735	0.133975	114.95	1		-0.171184	0.685245	587.94	1
QnrA5	-0.093522	0.825666	708.422	1		-0.592306	0.121835	104.534	1		-0.187044	0.657387	564.038	1		0.031174	0.941587	807.881	1		0.396297	0.331076	284.064	1
QnrB10	0.272772	0.513355	440.459	1		-0.109109	0.797039	683.859	1		-0.354604	0.388751	333.549	1		-0.463713	0.247138	212.044	1		0.523678	0.18285	156.886	1
QnrB12	0.109109	0.797039	683.859	1		-0.327327	0.428692	367.817	1		-0.163663	0.698567	599.37	1		-0.109109	0.797039	683.859	1		0.580292	0.131536	112.858	1
QnrB15		#NUM!	#NUM!	#NUM!			#NUM!	#NUM!	#NUM!			#NUM!	#NUM!	#NUM!			#NUM!	#NUM!	#NUM!			#NUM!	#NUM!	#NUM!
QnrB19	0.0838338	0.843546	723.763	1		-0.0598813	0.887991	761.896	1		-0.455098	0.257192	220.671	1		-0.263478	0.528366	453.338	1		0.372851	0.362994	311.449	1
QnrB22	0.0824786	0.846053	725.913	1		-0.247436	0.554646	475.887	1		-0.412393	0.309959	265.945	1		-0.412393	0.309959	265.945	1		0.599145	0.116498	99.9552	1
QnrB23	0.190476	0.651401	558.902	1		-0.190476	0.651401	558.902	1		-0.142857	0.735765	631.286	1		-0.214286	0.610344	523.676	1		0.457104	0.254833	218.647	1
QnrB28	0.0824786	0.846053	725.913	1		-0.247436	0.554646	475.887	1		-0.412393	0.309959	265.945	1		-0.412393	0.309959	265.945	1		0.599145	0.116498	99.9552	1
QnrB3	0.405262	0.319234	273.902	1		0.187044	0.657387	564.038	1		-0.483197	0.225149	193.178	1		-0.763763	0.027396	23.5058	1		0.614665	0.104887	89.9929	1
QnrB31	0.514371	0.192166	164.878	1		0.514371	0.192166	164.878	1		-0.15587	0.712443	611.276	1		-0.545545	0.161938	138.943	1		0.388209	0.341933	293.379	1
QnrB32	-0.786387	0.020631	17.7014	1		-0.279041	0.503324	431.852	1		0.862489	0.00584863	5.01813	1		0.849805	0.00754494	6.47356	1		-0.0789747	0.852537	731.477	1
QnrB36	-0.0238095	0.955374	819.711	1		-0.119048	0.778886	668.284	1		-0.047619	0.910849	781.509	1		0.0476191	0.910849	781.509	1		0.518875	0.187627	160.984	1
QnrB38	0.507346	0.199359	171.05	1		0.101469	0.811047	695.878	1		-0.608815	0.109181	93.6777	1		-0.342459	0.406327	348.629	1		0.223762	0.594241	509.859	1
QnrB44	-0.412393	0.309959	265.945	1		-0.0824786	0.846053	725.913	1		0.57735	0.133975	114.95	1		0.247436	0.554646	475.887	1		-0.513553	0.192997	165.591	1
QnrB5	-0.263478	0.528366	453.338	1		-0.143715	0.734221	629.962	1		0.299407	0.471261	404.342	1		0.119763	0.777583	667.166	1		0.671131	0.0684317	58.7144	1
QnrB59	-0.247436	0.554646	475.887	1		-0.57735	0.133975	114.95	1		0.247436	0.554646	475.887	1		0.57735	0.133975	114.95	1		-0.171184	0.685245	587.94	1
QnrB60	0.0824786	0.846053	725.913	1		-0.247436	0.554646	475.887	1		-0.412393	0.309959	265.945	1		-0.412393	0.309959	265.945	1		0.599145	0.116498	99.9552	1
QnrB71		#NUM!	#NUM!	#NUM!			#NUM!	#NUM!	#NUM!			#NUM!	#NUM!	#NUM!			#NUM!	#NUM!	#NUM!			#NUM!	#NUM!	#NUM!
QnrB72	0.359288	0.382065	327.811	1		0.119763	0.777583	667.166	1		-0.38324	0.348684	299.171	1		-0.514979	0.191549	164.349	1		0.8327	0.0102868	8.8261	1
QnrB8	0.0824786	0.846053	725.913	1		-0.247436	0.554646	475.887	1		-0.412393	0.309959	265.945	1		-0.412393	0.309959	265.945	1		0.599145	0.116498	99.9552	1
QnrB9	0.786387	0.020631	17.7014	1		0.65955	0.0751765	64.5014	1		-0.469295	0.240731	206.547	1		-0.481979	0.226493	194.331	1		-0.0658123	0.876958	752.43	1
QnrD1	-0.238095	0.570156	489.194	1		-0.047619	0.910849	781.509	1		0.190476	0.651401	558.902	1		0.0476191	0.910849	781.509	1		0.531229	0.175475	150.557	1
QnrS2	-0.214286	0.610344	523.676	1		-0.642857	0.0855589	73.4095	1		0.119048	0.778886	668.284	1		0.119048	0.778886	668.284	1		0.494166	0.213232	182.953	1
QnrS4	0.0238095	0.955374	819.711	1		0.0238095	0.955374	819.711	1		-0.0952381	0.822505	705.71	1		-0.142857	0.735765	631.286	1		0.80302	0.0163959	14.0677	1
QnrS5	-0.190476	0.651401	558.902	1		-0.619048	0.101733	87.2869	1		0.119048	0.778886	668.284	1		0.238095	0.570156	489.194	1		0.382979	0.349041	299.477	1
QnrVC3	-0.251501	0.547943	470.135	1		0.323359	0.434639	372.921	1		0.311383	0.452799	388.501	1		0.467074	0.24327	208.726	1		-0.391493	0.337505	289.58	1
QnrVC5	0.238095	0.570156	489.194	1		0.238095	0.570156	489.194	1		-0.285714	0.492726	422.759	1		0.166667	0.693239	594.799	1		-0.247083	0.555229	476.387	1
QnrVC6	-0.409158	0.314149	269.54	1		-0.409158	0.314149	269.54	1		0	1	858	1		0.136386	0.747429	641.294	1		0.32553	0.431381	370.125	1
QnrVC7	-0.0238095	0.955374	819.711	1		-0.690476	0.0579903	49.7557	1		-0.190476	0.651401	558.902	1		0.309524	0.455645	390.943	1		-0.185312	0.660412	566.634	1
ramA	0.5	0.207031	177.633	1		0.214286	0.610344	523.676	1		-0.476191	0.232936	199.859	1		-0.595238	0.11953	102.557	1		0.691833	0.0572965	49.1604	1
RbpA	-0.52381	0.182721	156.774	1		-0.047619	0.910849	781.509	1		0.761905	0.0280049	24.0282	1		0.428571	0.289403	248.308	1		0.0494166	0.907495	778.63	1
RCP-1	-0.761905	0.0280049	24.0282	1		-0.619048	0.101733	87.2869	1		0.833333	0.0101755	8.73061	1		0.714286	0.0465282	39.9212	1		-0.370625	0.366094	314.108	1
Rhodobacter-sphaeroides-ampC-beta-lactamase	0.412393	0.309959	265.945	1		0.412393	0.309959	265.945	1		-0.247436	0.554646	475.887	1		-0.57735	0.133975	114.95	1		0.256776	0.539289	462.71	1
Rhodococcus-fascians-cmr	0.57735	0.133975	114.95	1		0.57735	0.133975	114.95	1		-0.57735	0.133975	114.95	1		-0.247436	0.554646	475.887	1		-0.513553	0.192997	165.591	1
RlmA(II)	0.28743	0.490015	420.433	1		0.28743	0.490015	420.433	1		-0.0718576	0.86573	742.796	1		0.131739	0.755833	648.504	1		0.124284	0.769357	660.108	1
Rm3-beta-lactamase	-0.763763	0.027396	23.5058	1		0.015587	0.970779	832.928	1		0.732589	0.0387306	33.2309	1		0.514371	0.192166	164.878	1		-0.121315	0.774756	664.74	1
rmtD	0.0824786	0.846053	725.913	1		-0.247436	0.554646	475.887	1		-0.412393	0.309959	265.945	1		-0.412393	0.309959	265.945	1		0.599145	0.116498	99.9552	1
ROB-1	0.57735	0.133975	114.95	1		0.57735	0.133975	114.95	1		-0.57735	0.133975	114.95	1		-0.247436	0.554646	475.887	1		-0.513553	0.192997	165.591	1
rosA	-0.261905	0.530923	455.532	1		-0.0714286	0.866526	743.48	1		0.238095	0.570156	489.194	1		0	1	858	1		0.642416	0.0858439	73.654	1
rosB	-0.047619	0.910849	781.509	1		-0.190476	0.651401	558.902	1		-0.0714286	0.866526	743.48	1		-0.047619	0.910849	781.509	1		0.790666	0.0194832	16.7166	1
rphA	-0.52381	0.182721	156.774	1		0.0476191	0.910849	781.509	1		0.571429	0.13896	119.228	1		0.0238095	0.955374	819.711	1		0.271791	0.514932	441.811	1
rphB	-0.238095	0.570156	489.194	1		0.333333	0.419753	360.148	1		0.285714	0.492726	422.759	1		-0.047619	0.910849	781.509	1		0.555937	0.152481	130.828	1
RSA-1	0.046761	0.912451	782.883	1		-0.171457	0.684763	587.527	1		0.233805	0.57733	495.349	1		0.31174	0.452253	388.033	1		0.10514	0.80431	690.098	1
RSA-2		#NUM!	#NUM!	#NUM!			#NUM!	#NUM!	#NUM!			#NUM!	#NUM!	#NUM!			#NUM!	#NUM!	#NUM!			#NUM!	#NUM!	#NUM!
Salmonella-enterica-cmlA	0.247436	0.554646	475.887	1		0.247436	0.554646	475.887	1		0.0824786	0.846053	725.913	1		-0.0824786	0.846053	725.913	1		0.256776	0.539289	462.71	1
SAT-1	0.0243975	0.954273	818.766	1		0.0731925	0.863253	740.671	1		0.170783	0.685955	588.549	1		-0.170783	0.685955	588.549	1		0.0379777	0.92886	796.962	1
SAT-3	-0.412393	0.309959	265.945	1		-0.0824786	0.846053	725.913	1		0.57735	0.133975	114.95	1		0.247436	0.554646	475.887	1		-0.513553	0.192997	165.591	1
SAT-4	0.309524	0.455645	390.943	1		0.166667	0.693239	594.799	1		-0.404762	0.319889	274.464	1		-0.428571	0.289403	248.308	1		0.35827	0.383513	329.054	1
sav1866	-0.380952	0.351813	301.855	1		-0.238095	0.570156	489.194	1		0.309524	0.455645	390.943	1		-0.0714286	0.866526	743.48	1		0.469458	0.240546	206.388	1
sdiA	0.47619	0.232936	199.859	1		0	1	858	1		-0.666667	0.0709877	60.9074	1		-0.52381	0.182721	156.774	1		0.395333	0.332362	285.166	1
Sed1-beta-lactamase	-0.439155	0.276327	237.088	1		0.19518	0.643226	551.888	1		0.512348	0.194223	166.644	1		-0.0243975	0.954273	818.766	1		0.227866	0.58731	503.912	1
Serratia-marcescens-Omp1	0.309524	0.455645	390.943	1		-0.166667	0.693239	594.799	1		-0.333333	0.419753	360.148	1		-0.380952	0.351813	301.855	1		0.728895	0.0402346	34.5213	1
SFH-1		#NUM!	#NUM!	#NUM!			#NUM!	#NUM!	#NUM!			#NUM!	#NUM!	#NUM!			#NUM!	#NUM!	#NUM!			#NUM!	#NUM!	#NUM!
SHV-105	-0.247436	0.554646	475.887	1		-0.57735	0.133975	114.95	1		0.247436	0.554646	475.887	1		0.57735	0.133975	114.95	1		-0.171184	0.685245	587.94	1
SHV-12	0.514371	0.192166	164.878	1		0.514371	0.192166	164.878	1		-0.15587	0.712443	611.276	1		-0.545545	0.161938	138.943	1		0.388209	0.341933	293.379	1
SHV-137	0.109109	0.797039	683.859	1		0.545545	0.161938	138.943	1		-0.218218	0.603645	517.927	1		0.062348	0.8834	757.957	1		-0.266894	0.52283	448.589	1
SHV-167	0.247436	0.554646	475.887	1		0.247436	0.554646	475.887	1		0.0824786	0.846053	725.913	1		-0.0824786	0.846053	725.913	1		0.256776	0.539289	462.71	1
SHV-180	0.0824786	0.846053	725.913	1		-0.247436	0.554646	475.887	1		-0.412393	0.309959	265.945	1		-0.412393	0.309959	265.945	1		0.599145	0.116498	99.9552	1
SHV-188	0.666667	0.0709877	60.9074	1		0.619048	0.101733	87.2869	1		-0.642857	0.0855589	73.4095	1		-0.785714	0.0208151	17.8594	1		0.543583	0.163759	140.505	1
SHV-21	0.405262	0.319234	273.902	1		0.187044	0.657387	564.038	1		-0.483197	0.225149	193.178	1		-0.763763	0.027396	23.5058	1		0.614665	0.104887	89.9929	1
SHV-37	-0.57735	0.133975	114.95	1		0.0824786	0.846053	725.913	1		0.412393	0.309959	265.945	1		0.412393	0.309959	265.945	1		0.256776	0.539289	462.71	1
SHV-41		#NUM!	#NUM!	#NUM!			#NUM!	#NUM!	#NUM!			#NUM!	#NUM!	#NUM!			#NUM!	#NUM!	#NUM!			#NUM!	#NUM!	#NUM!
SHV-53	0.0824786	0.846053	725.913	1		-0.247436	0.554646	475.887	1		-0.412393	0.309959	265.945	1		-0.412393	0.309959	265.945	1		0.599145	0.116498	99.9552	1
SHV-69	0.247436	0.554646	475.887	1		0.247436	0.554646	475.887	1		0.0824786	0.846053	725.913	1		-0.0824786	0.846053	725.913	1		0.256776	0.539289	462.71	1
SHV-76	0.0824786	0.846053	725.913	1		-0.247436	0.554646	475.887	1		-0.412393	0.309959	265.945	1		-0.412393	0.309959	265.945	1		0.599145	0.116498	99.9552	1
SHV-80	0.57735	0.133975	114.95	1		0.57735	0.133975	114.95	1		-0.57735	0.133975	114.95	1		-0.247436	0.554646	475.887	1		-0.513553	0.192997	165.591	1
SHV-99	0.412393	0.309959	265.945	1		0.412393	0.309959	265.945	1		-0.247436	0.554646	475.887	1		-0.57735	0.133975	114.95	1		0.256776	0.539289	462.71	1
SMB-1-beta-lactamase	0.247436	0.554646	475.887	1		0.247436	0.554646	475.887	1		0.0824786	0.846053	725.913	1		-0.0824786	0.846053	725.913	1		0.256776	0.539289	462.71	1
smeA	0.285714	0.492726	422.759	1		0	1	858	1		-0.238095	0.570156	489.194	1		0.119048	0.778886	668.284	1		-0.14825	0.726077	622.974	1
smeB	0.261905	0.530923	455.532	1		0.404762	0.319889	274.464	1		-0.0714286	0.866526	743.48	1		-0.52381	0.182721	156.774	1		0.605354	0.11177	95.8984	1
smeC	0.119048	0.778886	668.284	1		0.0238095	0.955374	819.711	1		0	1	858	1		-0.357143	0.385121	330.434	1		0.308854	0.456672	391.825	1
smeD	-0.5	0.207031	177.633	1		0.166667	0.693239	594.799	1		0.761905	0.0280049	24.0282	1		0.309524	0.455645	390.943	1		0.0617708	0.884474	758.879	1
smeE	-0.238095	0.570156	489.194	1		-0.333333	0.419753	360.148	1		0	1	858	1		0.238095	0.570156	489.194	1		0.395333	0.332362	285.166	1
smeF	-0.5	0.207031	177.633	1		-0.214286	0.610344	523.676	1		0.285714	0.492726	422.759	1		0.190476	0.651401	558.902	1		0.0247083	0.953691	818.267	1
smeR	-0.547619	0.160026	137.302	1		0.0714286	0.866526	743.48	1		0.547619	0.160026	137.302	1		0.404762	0.319889	274.464	1		0.0494166	0.907495	778.63	1
smeS	0.146385	0.729424	625.846	1		0	1	858	1		-0.268373	0.520441	446.538	1		-0.219578	0.601334	515.945	1		0.417755	0.303071	260.035	1
SPG-1	-0.57735	0.133975	114.95	1		0.0824786	0.846053	725.913	1		0.412393	0.309959	265.945	1		0.412393	0.309959	265.945	1		0.256776	0.539289	462.71	1
SPM-1		#NUM!	#NUM!	#NUM!			#NUM!	#NUM!	#NUM!			#NUM!	#NUM!	#NUM!			#NUM!	#NUM!	#NUM!			#NUM!	#NUM!	#NUM!
srmB	-0.735652	0.0375095	32.1832	1		-0.0761019	0.857859	736.043	1		0.887856	0.00323598	2.77647	1		0.697601	0.0544014	46.6764	1		-0.0658123	0.876958	752.43	1
SRT-1		#NUM!	#NUM!	#NUM!			#NUM!	#NUM!	#NUM!			#NUM!	#NUM!	#NUM!			#NUM!	#NUM!	#NUM!			#NUM!	#NUM!	#NUM!
SRT-2	0.247436	0.554646	475.887	1		0.247436	0.554646	475.887	1		0.0824786	0.846053	725.913	1		-0.0824786	0.846053	725.913	1		0.256776	0.539289	462.71	1
Streptomyces-rishiriensis-parY-mutant-conferring-resistance-to-aminocoumarin	-0.52381	0.182721	156.774	1		0.0476191	0.910849	781.509	1		0.571429	0.13896	119.228	1		0.142857	0.735765	631.286	1		0.160604	0.704006	604.037	1
sul1	0.52381	0.182721	156.774	1		0	1	858	1		-0.452381	0.260405	223.427	1		-0.380952	0.351813	301.855	1		0.568291	0.141642	121.529	1
sul2	0.238095	0.570156	489.194	1		0.142857	0.735765	631.286	1		0	1	858	1		-0.357143	0.385121	330.434	1		0.370625	0.366094	314.108	1
sul3	-0.57735	0.133975	114.95	1		0.0824786	0.846053	725.913	1		0.412393	0.309959	265.945	1		0.412393	0.309959	265.945	1		0.256776	0.539289	462.71	1
sul4	0.809524	0.0149027	12.7865	1		0.714286	0.0465282	39.9212	1		-0.666667	0.0709877	60.9074	1		-0.761905	0.0280049	24.0282	1		0.0494166	0.907495	778.63	1
TaeA	-0.261905	0.530923	455.532	1		0.166667	0.693239	594.799	1		0.166667	0.693239	594.799	1		-0.166667	0.693239	594.799	1		0.543583	0.163759	140.505	1
tap	-0.761905	0.0280049	24.0282	1		-0.380952	0.351813	301.855	1		0.619048	0.101733	87.2869	1		0.571429	0.13896	119.228	1		0.0247083	0.953691	818.267	1
tcr3	-0.30005	0.470262	403.485	1		-0.190941	0.650593	558.209	1		0.654654	0.0781407	67.0448	1		0.436436	0.279658	239.947	1		-0.339683	0.410391	352.115	1
TEM-111		#NUM!	#NUM!	#NUM!			#NUM!	#NUM!	#NUM!			#NUM!	#NUM!	#NUM!			#NUM!	#NUM!	#NUM!			#NUM!	#NUM!	#NUM!
TEM-166	0.264979	0.525931	451.249	1		0.046761	0.912451	782.883	1		-0.202631	0.630339	540.831	1		-0.342914	0.405662	348.058	1		0.614665	0.104887	89.9929	1
TEM-17	0.809524	0.0149027	12.7865	1		0.285714	0.492726	422.759	1		-0.833333	0.0101755	8.73061	1		-0.714286	0.0465282	39.9212	1		0.2965	0.475786	408.224	1
TEM-176	0.046761	0.912451	782.883	1		-0.171457	0.684763	587.527	1		0.233805	0.57733	495.349	1		0.31174	0.452253	388.033	1		0.10514	0.80431	690.098	1
TEM-194	0.545545	0.161938	138.943	1		0.327327	0.428692	367.817	1		-0.763763	0.027396	23.5058	1		-0.483197	0.225149	193.178	1		-0.0404385	0.924261	793.016	1
TEM-195	-0.247436	0.554646	475.887	1		-0.57735	0.133975	114.95	1		0.247436	0.554646	475.887	1		0.57735	0.133975	114.95	1		-0.171184	0.685245	587.94	1
TEM-207	0.233805	0.57733	495.349	1		-0.046761	0.912451	782.883	1		-0.296153	0.476327	408.689	1		-0.405262	0.319234	273.902	1		0.679366	0.0638615	54.7932	1
TEM-209		#NUM!	#NUM!	#NUM!			#NUM!	#NUM!	#NUM!			#NUM!	#NUM!	#NUM!			#NUM!	#NUM!	#NUM!			#NUM!	#NUM!	#NUM!
TEM-215	0.247436	0.554646	475.887	1		0.247436	0.554646	475.887	1		0.0824786	0.846053	725.913	1		-0.0824786	0.846053	725.913	1		0.256776	0.539289	462.71	1
TEM-220		#NUM!	#NUM!	#NUM!			#NUM!	#NUM!	#NUM!			#NUM!	#NUM!	#NUM!			#NUM!	#NUM!	#NUM!			#NUM!	#NUM!	#NUM!
TEM-57	0.405262	0.319234	273.902	1		0.187044	0.657387	564.038	1		-0.483197	0.225149	193.178	1		-0.763763	0.027396	23.5058	1		0.614665	0.104887	89.9929	1
TEM-75	-0.126837	0.76472	656.13	1		-0.202938	0.629808	540.376	1		0.342459	0.406327	348.629	1		0.101469	0.811047	695.878	1		0.118462	0.779953	669.2	1
TEM-78		#NUM!	#NUM!	#NUM!			#NUM!	#NUM!	#NUM!			#NUM!	#NUM!	#NUM!			#NUM!	#NUM!	#NUM!			#NUM!	#NUM!	#NUM!
TEM-91	0.167668	0.691465	593.277	1		0.239525	0.567772	487.149	1		-0.299407	0.471261	404.342	1		-0.538932	0.168118	144.245	1		0.229925	0.583844	500.938	1
tet(30)	-0.748336	0.0327052	28.061	1		-0.367826	0.370008	317.467	1		0.469295	0.240731	206.547	1		0.418561	0.302042	259.152	1		0.289574	0.486637	417.535	1
tet(31)	0.381881	0.350541	300.764	1		0.218218	0.603645	517.927	1		-0.0272772	0.948881	814.14	1		-0.245495	0.557857	478.641	1		0.297223	0.474659	407.257	1
tet(33)	0.247436	0.554646	475.887	1		0.247436	0.554646	475.887	1		0.0824786	0.846053	725.913	1		-0.0824786	0.846053	725.913	1		0.256776	0.539289	462.71	1
tet(35)	0.166667	0.693239	594.799	1		0.547619	0.160026	137.302	1		-0.285714	0.492726	422.759	1		-0.190476	0.651401	558.902	1		0.271791	0.514932	441.811	1
tet(39)	-0.142857	0.735765	631.286	1		-0.333333	0.419753	360.148	1		0.285714	0.492726	422.759	1		0.190476	0.651401	558.902	1		-0.14825	0.726077	622.974	1
tet(40)	-0.809524	0.0149027	12.7865	1		-0.761905	0.0280049	24.0282	1		0.547619	0.160026	137.302	1		0.642857	0.0855589	73.4095	1		0	1	858	1
tet(41)	-0.285714	0.492726	422.759	1		-0.190476	0.651401	558.902	1		-0.0952381	0.822505	705.71	1		-0.0238095	0.955374	819.711	1		0.568291	0.141642	121.529	1
tet(42)	-0.595238	0.11953	102.557	1		-0.214286	0.610344	523.676	1		0.666667	0.0709877	60.9074	1		0.285714	0.492726	422.759	1		-0.0741249	0.861524	739.188	1
tet(43)	0.166667	0.693239	594.799	1		-0.214286	0.610344	523.676	1		-0.476191	0.232936	199.859	1		-0.238095	0.570156	489.194	1		0.333562	0.419414	359.857	1
tet(59)	-0.0243975	0.954273	818.766	1		-0.365963	0.372625	319.712	1		-0.0731925	0.863253	740.671	1		0.0731925	0.863253	740.671	1		-0.050637	0.905218	776.677	1
tet(A)	0.52381	0.182721	156.774	1		0.238095	0.570156	489.194	1		-0.380952	0.351813	301.855	1		-0.333333	0.419753	360.148	1		-0.580645	0.131244	112.608	1
tet(C)	0.619048	0.101733	87.2869	1		0.190476	0.651401	558.902	1		-0.404762	0.319889	274.464	1		-0.428571	0.289403	248.308	1		0.469458	0.240546	206.388	1
tet(D)	0.371264	0.365202	313.343	1		0.251502	0.547943	470.135	1		-0.347312	0.399264	342.568	1		-0.550908	0.157018	134.722	1		0.00621418	0.988349	848.003	1
tet(E)	0.690476	0.0579903	49.7557	1		0.357143	0.385121	330.434	1		-0.357143	0.385121	330.434	1		-0.476191	0.232936	199.859	1		-0.0741249	0.861524	739.188	1
tet(G)	-0.547619	0.160026	137.302	1		-0.738095	0.0365528	31.3623	1		0.238095	0.570156	489.194	1		0.357143	0.385121	330.434	1		-0.0617708	0.884474	758.879	1
tet(H)	0.28743	0.490015	420.433	1		0.574861	0.136058	116.738	1		-0.215573	0.608149	521.792	1		0.0359288	0.932691	800.249	1		0.0248567	0.953413	818.028	1
tet(K)	-0.247436	0.554646	475.887	1		-0.57735	0.133975	114.95	1		0.247436	0.554646	475.887	1		0.57735	0.133975	114.95	1		-0.171184	0.685245	587.94	1
tet(L)	-0.503003	0.203877	174.926	1		0	1	858	1		0.395217	0.332517	285.3	1		0.0239525	0.955106	819.481	1		0.571704	0.138726	119.027	1
tet(V)	-0.261905	0.530923	455.532	1		0.0714286	0.866526	743.48	1		0.309524	0.455645	390.943	1		0.0476191	0.910849	781.509	1		0.0988332	0.815891	700.034	1
tet(W/N/W)	0.0238095	0.955374	819.711	1		0.642857	0.0855589	73.4095	1		0.0714286	0.866526	743.48	1		-0.309524	0.455645	390.943	1		0.123542	0.770706	661.266	1
tet(Y)	-0.152204	0.718995	616.897	1		-0.329775	0.425039	364.683	1		0.13952	0.741775	636.443	1		0.367826	0.370008	317.467	1		-0.546242	0.161294	138.39	1
tet(Z)	0.166667	0.693239	594.799	1		-0.452381	0.260405	223.427	1		-0.404762	0.319889	274.464	1		0.166667	0.693239	594.799	1		-0.123542	0.770706	661.266	1
tet32	-0.309524	0.455645	390.943	1		0.214286	0.610344	523.676	1		0.452381	0.260405	223.427	1		-0.0952381	0.822505	705.71	1		0.222375	0.596589	511.873	1
tet34	0.738095	0.0365528	31.3623	1		0.214286	0.610344	523.676	1		-0.690476	0.0579903	49.7557	1		-0.738095	0.0365528	31.3623	1		0.518875	0.187627	160.984	1
tet36	0.880952	0.00385032	3.30357	1		0.738095	0.0365528	31.3623	1		-0.690476	0.0579903	49.7557	1		-0.738095	0.0365528	31.3623	1		-0.0617708	0.884474	758.879	1
tet37	-0.333333	0.419753	360.148	1		-0.047619	0.910849	781.509	1		0.619048	0.101733	87.2869	1		0.571429	0.13896	119.228	1		-0.0123542	0.976838	838.127	1
tet44	0.261905	0.530923	455.532	1		0.690476	0.0579903	49.7557	1		-0.404762	0.319889	274.464	1		-0.428571	0.289403	248.308	1		0.111187	0.793235	680.596	1
tetA(46)	0.452381	0.260405	223.427	1		0.452381	0.260405	223.427	1		-0.380952	0.351813	301.855	1		-0.571429	0.13896	119.228	1		0.321208	0.437878	375.7	1
tetA(48)	-0.309524	0.455645	390.943	1		-0.0238095	0.955374	819.711	1		0.285714	0.492726	422.759	1		-0.047619	0.910849	781.509	1		0.14825	0.726077	622.974	1
tetA(60)	0.263478	0.528366	453.338	1		0.455098	0.257192	220.671	1		-0.407193	0.316709	271.736	1		-0.131739	0.755833	648.504	1		0.236139	0.573424	491.998	1
tetA(P)	0.0238095	0.955374	819.711	1		0.404762	0.319889	274.464	1		-0.238095	0.570156	489.194	1		-0.119048	0.778886	668.284	1		0.210021	0.617638	529.933	1
tetB(46)	0.714286	0.0465282	39.9212	1		0.428571	0.289403	248.308	1		-0.904762	0.00200828	1.7231	1		-0.880952	0.00385032	3.30357	1		0.35827	0.383513	329.054	1
tetB(48)	-0.0479051	0.910315	781.051	1		-0.167668	0.691465	593.277	1		-0.0598813	0.887991	761.896	1		-0.239525	0.567772	487.149	1		0.770558	0.0252388	21.6549	1
tetB(60)	0.706599	0.0500634	42.9544	1		0.443122	0.271502	232.949	1		-0.658694	0.0756897	64.9418	1		-0.838338	0.00932312	7.99923	1		0.34178	0.40732	349.48	1
tetB(P)	0.285714	0.492726	422.759	1		0.666667	0.0709877	60.9074	1		-0.285714	0.492726	422.759	1		-0.190476	0.651401	558.902	1		0.333562	0.419414	359.857	1
tetM	-0.714286	0.0465282	39.9212	1		-0.238095	0.570156	489.194	1		0.714286	0.0465282	39.9212	1		0.47619	0.232936	199.859	1		0.0370625	0.930571	798.43	1
tetO	-0.690476	0.0579903	49.7557	1		-0.5	0.207031	177.633	1		0.380952	0.351813	301.855	1		0.333333	0.419753	360.148	1		-0.0988332	0.815891	700.034	1
tetQ	-0.428571	0.289403	248.308	1		0.0952381	0.822505	705.71	1		0.690476	0.0579903	49.7557	1		0.142857	0.735765	631.286	1		0.222375	0.596589	511.873	1
tetS	-0.690476	0.0579903	49.7557	1		-0.166667	0.693239	594.799	1		0.595238	0.11953	102.557	1		0.47619	0.232936	199.859	1		0.0370625	0.930571	798.43	1
tetT	0.0476191	0.910849	781.509	1		0.619048	0.101733	87.2869	1		0.0952381	0.822505	705.71	1		-0.333333	0.419753	360.148	1		0.0123542	0.976838	838.127	1
tetW	-0.404762	0.319889	274.464	1		0.119048	0.778886	668.284	1		0.642857	0.0855589	73.4095	1		0.0714286	0.866526	743.48	1		0.222375	0.596589	511.873	1
tetX	-0.452381	0.260405	223.427	1		-0.0238095	0.955374	819.711	1		0.738095	0.0365528	31.3623	1		0.333333	0.419753	360.148	1		0.0494166	0.907495	778.63	1
THIN-B-beta-lactamase	-0.763763	0.027396	23.5058	1		0.015587	0.970779	832.928	1		0.732589	0.0387306	33.2309	1		0.514371	0.192166	164.878	1		-0.121315	0.774756	664.74	1
TLA-1	0.809524	0.0149027	12.7865	1		0.428571	0.289403	248.308	1		-0.666667	0.0709877	60.9074	1		-0.761905	0.0280049	24.0282	1		0.531229	0.175475	150.557	1
TLA-2	0.514979	0.191549	164.349	1		-0.179644	0.670344	575.155	1		-0.754505	0.0305128	26.1799	1		-0.562884	0.146332	125.552	1		0.217496	0.604873	518.981	1
TLA-3	-0.0818317	0.847249	726.94	1		0.463713	0.247138	212.044	1		0.109109	0.797039	683.859	1		0.163663	0.698567	599.37	1		-0.636906	0.0894505	76.7485	1
tlrC	0.483197	0.225149	193.178	1		0.483197	0.225149	193.178	1		-0.093522	0.825666	708.422	1		-0.452023	0.26083	223.792	1		0.388209	0.341933	293.379	1
tolC	0.214286	0.610344	523.676	1		-0.0238095	0.955374	819.711	1		-0.214286	0.610344	523.676	1		-0.261905	0.530923	455.532	1		0.741249	0.0353398	30.3215	1
TriA	-0.29277	0.481618	413.228	1		0.243975	0.560376	480.802	1		0.512348	0.194223	166.644	1		0.219578	0.601334	515.945	1		0.3418	0.407291	349.455	1
TriB	-0.57735	0.133975	114.95	1		0.0824786	0.846053	725.913	1		0.412393	0.309959	265.945	1		0.412393	0.309959	265.945	1		0.256776	0.539289	462.71	1
TriC	-0.595238	0.11953	102.557	1		-0.0238095	0.955374	819.711	1		0.761905	0.0280049	24.0282	1		0.666667	0.0709877	60.9074	1		-0.0617708	0.884474	758.879	1
TRU-1	-0.170783	0.685955	588.549	1		0.365963	0.372625	319.712	1		0.170783	0.685955	588.549	1		0.0731925	0.863253	740.671	1		-0.341799	0.407291	349.455	1
vanA		#NUM!	#NUM!	#NUM!			#NUM!	#NUM!	#NUM!			#NUM!	#NUM!	#NUM!			#NUM!	#NUM!	#NUM!			#NUM!	#NUM!	#NUM!
vanB		#NUM!	#NUM!	#NUM!			#NUM!	#NUM!	#NUM!			#NUM!	#NUM!	#NUM!			#NUM!	#NUM!	#NUM!			#NUM!	#NUM!	#NUM!
vanC	0.187044	0.657387	564.038	1		-0.031174	0.941587	807.881	1		-0.046761	0.912451	782.883	1		-0.109109	0.797039	683.859	1		0.10514	0.80431	690.098	1
vanD	-0.0818317	0.847249	726.94	1		-0.0272772	0.948881	814.14	1		0.0818317	0.847249	726.94	1		-0.354604	0.388751	333.549	1		0.0990742	0.815448	699.654	1
vanF		#NUM!	#NUM!	#NUM!			#NUM!	#NUM!	#NUM!			#NUM!	#NUM!	#NUM!			#NUM!	#NUM!	#NUM!			#NUM!	#NUM!	#NUM!
vanG	-0.333333	0.419753	360.148	1		-0.0952381	0.822505	705.71	1		0.642857	0.0855589	73.4095	1		0.309524	0.455645	390.943	1		-0.123542	0.770706	661.266	1
vanHA		#NUM!	#NUM!	#NUM!			#NUM!	#NUM!	#NUM!			#NUM!	#NUM!	#NUM!			#NUM!	#NUM!	#NUM!			#NUM!	#NUM!	#NUM!
vanHB	0.0824786	0.846053	725.913	1		-0.247436	0.554646	475.887	1		-0.412393	0.309959	265.945	1		-0.412393	0.309959	265.945	1		0.599145	0.116498	99.9552	1
vanHD	0.381881	0.350541	300.764	1		0.218218	0.603645	517.927	1		-0.0272772	0.948881	814.14	1		-0.245495	0.557857	478.641	1		0.297223	0.474659	407.257	1
vanHF	0.0824786	0.846053	725.913	1		-0.247436	0.554646	475.887	1		-0.412393	0.309959	265.945	1		-0.412393	0.309959	265.945	1		0.599145	0.116498	99.9552	1
vanI	0.57735	0.133975	114.95	1		0.57735	0.133975	114.95	1		-0.57735	0.133975	114.95	1		-0.247436	0.554646	475.887	1		-0.513553	0.192997	165.591	1
vanKI		#NUM!	#NUM!	#NUM!			#NUM!	#NUM!	#NUM!			#NUM!	#NUM!	#NUM!			#NUM!	#NUM!	#NUM!			#NUM!	#NUM!	#NUM!
vanM	0.412393	0.309959	265.945	1		0.412393	0.309959	265.945	1		-0.247436	0.554646	475.887	1		-0.57735	0.133975	114.95	1		0.256776	0.539289	462.71	1
vanN		#NUM!	#NUM!	#NUM!			#NUM!	#NUM!	#NUM!			#NUM!	#NUM!	#NUM!			#NUM!	#NUM!	#NUM!			#NUM!	#NUM!	#NUM!
vanO	-0.245495	0.557857	478.641	1		0.354604	0.388751	333.549	1		0.30005	0.470262	403.485	1		0.245495	0.557857	478.641	1		-0.636906	0.0894505	76.7485	1
vanRA	-0.119048	0.778886	668.284	1		-0.166667	0.693239	594.799	1		0.357143	0.385121	330.434	1		0.238095	0.570156	489.194	1		-0.247083	0.555229	476.387	1
vanRB	-0.514371	0.192166	164.878	1		-0.452023	0.26083	223.792	1		0.654654	0.0781407	67.0448	1		0.592306	0.121835	104.534	1		-0.549963	0.157879	135.46	1
vanRC	0.142857	0.735765	631.286	1		0.571429	0.13896	119.228	1		-0.119048	0.778886	668.284	1		-0.119048	0.778886	668.284	1		0.44475	0.269535	231.261	1
vanRD	-0.119048	0.778886	668.284	1		-0.547619	0.160026	137.302	1		0.119048	0.778886	668.284	1		0	1	858	1		0.44475	0.269535	231.261	1
vanRE	0.419169	0.301267	258.487	1		0.491027	0.216608	185.85	1		-0.203597	0.628675	539.403	1		-0.455098	0.257192	220.671	1		-0.366636	0.371677	318.899	1
vanRF		#NUM!	#NUM!	#NUM!			#NUM!	#NUM!	#NUM!			#NUM!	#NUM!	#NUM!			#NUM!	#NUM!	#NUM!			#NUM!	#NUM!	#NUM!
vanRG	-0.166667	0.693239	594.799	1		0.357143	0.385121	330.434	1		0.404762	0.319889	274.464	1		-0.166667	0.693239	594.799	1		0.284146	0.495209	424.89	1
vanRI	-0.261905	0.530923	455.532	1		0.404762	0.319889	274.464	1		0.285714	0.492726	422.759	1		0.0714286	0.866526	743.48	1		-0.160604	0.704006	604.037	1
vanRL	0.419169	0.301267	258.487	1		0.610789	0.107721	92.4248	1		-0.455098	0.257192	220.671	1		-0.443122	0.271502	232.949	1		0.161569	0.70229	602.565	1
vanRM	-0.654654	0.0781407	67.0448	1		-0.31174	0.452253	388.033	1		0.514371	0.192166	164.878	1		0.732589	0.0387306	33.2309	1		0.10514	0.80431	690.098	1
vanRN	-0.28743	0.490015	420.433	1		0.215573	0.608149	521.792	1		0.586837	0.126199	108.279	1		0.0718576	0.86573	742.796	1		0.310709	0.45383	389.386	1
vanRO	-0.619048	0.101733	87.2869	1		-0.0952381	0.822505	705.71	1		0.452381	0.260405	223.427	1		0.261905	0.530923	455.532	1		0.0370625	0.930571	798.43	1
vanSA	0.371264	0.365202	313.343	1		0.395217	0.332517	285.3	1		-0.227549	0.587845	504.371	1		-0.431146	0.286196	245.556	1		-0.316923	0.44436	381.261	1
vanSB	-0.452023	0.26083	223.792	1		-0.296153	0.476327	408.689	1		0.202631	0.630339	540.831	1		0.342914	0.405662	348.058	1		0.0242631	0.954525	818.982	1
vanSC	0.107786	0.79946	685.937	1		0.730552	0.0395556	33.9387	1		-0.0958101	0.821452	704.806	1		-0.203597	0.628675	539.403	1		-0.211282	0.615478	528.08	1
vanSD	-0.714286	0.0465282	39.9212	1		-0.238095	0.570156	489.194	1		0.714286	0.0465282	39.9212	1		0.595238	0.11953	102.557	1		-0.407687	0.316065	271.183	1
vanSG	-0.238095	0.570156	489.194	1		0.428571	0.289403	248.308	1		0.285714	0.492726	422.759	1		-0.166667	0.693239	594.799	1		0.395333	0.332362	285.166	1
vanSI	-0.190476	0.651401	558.902	1		0.52381	0.182721	156.774	1		0.261905	0.530923	455.532	1		-0.0238095	0.955374	819.711	1		-0.210021	0.617638	529.933	1
vanSL		#NUM!	#NUM!	#NUM!			#NUM!	#NUM!	#NUM!			#NUM!	#NUM!	#NUM!			#NUM!	#NUM!	#NUM!			#NUM!	#NUM!	#NUM!
vanSM		#NUM!	#NUM!	#NUM!			#NUM!	#NUM!	#NUM!			#NUM!	#NUM!	#NUM!			#NUM!	#NUM!	#NUM!			#NUM!	#NUM!	#NUM!
vanSN	-0.550908	0.157018	134.722	1		-0.239525	0.567772	487.149	1		0.251502	0.547943	470.135	1		0.347312	0.399264	342.568	1		0.217496	0.604873	518.981	1
vanSO	-0.452381	0.260405	223.427	1		-0.5	0.207031	177.633	1		0.214286	0.610344	523.676	1		0.0238095	0.955374	819.711	1		0.284146	0.495209	424.89	1
vanTG	-0.275454	0.509054	436.768	1		0.323359	0.434639	372.921	1		0.179644	0.670344	575.155	1		0.239525	0.567772	487.149	1		-0.142926	0.735641	631.18	1
vanUG	0.0714286	0.866526	743.48	1		0.357143	0.385121	330.434	1		0.190476	0.651401	558.902	1		-0.309524	0.455645	390.943	1		0.333562	0.419414	359.857	1
vanVB	-0.428571	0.289403	248.308	1		0.285714	0.492726	422.759	1		0.738095	0.0365528	31.3623	1		0.333333	0.419753	360.148	1		-0.0988332	0.815891	700.034	1
vanWB	0.0824786	0.846053	725.913	1		-0.247436	0.554646	475.887	1		-0.412393	0.309959	265.945	1		-0.412393	0.309959	265.945	1		0.599145	0.116498	99.9552	1
vanWG	-0.0239525	0.955106	819.481	1		0.19162	0.64941	557.194	1		-0.0359288	0.932691	800.249	1		-0.323359	0.434639	372.921	1		-0.0434992	0.918542	788.109	1
vanWI	-0.412393	0.309959	265.945	1		-0.0824786	0.846053	725.913	1		0.57735	0.133975	114.95	1		0.247436	0.554646	475.887	1		-0.513553	0.192997	165.591	1
vanXD	-0.409158	0.314149	269.54	1		-0.518267	0.188236	161.506	1		0.327327	0.428692	367.817	1		0.218218	0.603645	517.927	1		-0.113228	0.789506	677.396	1
vanXF	0.57735	0.133975	114.95	1		0.57735	0.133975	114.95	1		-0.57735	0.133975	114.95	1		-0.247436	0.554646	475.887	1		-0.513553	0.192997	165.591	1
vanXI	0.654654	0.0781407	67.0448	1		0.436436	0.279658	239.947	1		-0.709208	0.0488461	41.91	1		-0.518267	0.188236	161.506	1		0.0990742	0.815448	699.654	1
vanXO	-0.247436	0.554646	475.887	1		-0.57735	0.133975	114.95	1		0.247436	0.554646	475.887	1		0.57735	0.133975	114.95	1		-0.171184	0.685245	587.94	1
vanXYC	0.0272772	0.948881	814.14	1		0.0818317	0.847249	726.94	1		-0.245495	0.557857	478.641	1		0.109109	0.797039	683.859	1		-0.353837	0.389852	334.493	1
vanXYE	0.0824786	0.846053	725.913	1		-0.247436	0.554646	475.887	1		-0.412393	0.309959	265.945	1		-0.412393	0.309959	265.945	1		0.599145	0.116498	99.9552	1
vanXYG	-0.0838338	0.843546	723.763	1		-0.155691	0.712762	611.55	1		-0.107786	0.79946	685.937	1		-0.371264	0.365202	313.343	1		0.434992	0.281435	241.471	1
vanXYN	0.171457	0.684763	587.527	1		-0.109109	0.797039	683.859	1		-0.171457	0.684763	587.527	1		0.327327	0.428692	367.817	1		-0.485262	0.22288	191.231	1
vanYA	0.0824786	0.846053	725.913	1		-0.247436	0.554646	475.887	1		-0.412393	0.309959	265.945	1		-0.412393	0.309959	265.945	1		0.599145	0.116498	99.9552	1
vanYB	0.405877	0.318428	273.212	1		0.862489	0.00584863	5.01813	1		-0.304408	0.463515	397.696	1		-0.266357	0.523699	449.334	1		-0.0197437	0.96299	826.246	1
vanYF	0.412393	0.309959	265.945	1		0.412393	0.309959	265.945	1		-0.247436	0.554646	475.887	1		-0.57735	0.133975	114.95	1		0.256776	0.539289	462.71	1
vanYG1	-0.0714286	0.866526	743.48	1		0.309524	0.455645	390.943	1		-0.0952381	0.822505	705.71	1		-0.380952	0.351813	301.855	1		0.543583	0.163759	140.505	1
vanYM		#NUM!	#NUM!	#NUM!			#NUM!	#NUM!	#NUM!			#NUM!	#NUM!	#NUM!			#NUM!	#NUM!	#NUM!			#NUM!	#NUM!	#NUM!
vanZA	0.0824786	0.846053	725.913	1		-0.247436	0.554646	475.887	1		-0.412393	0.309959	265.945	1		-0.412393	0.309959	265.945	1		0.599145	0.116498	99.9552	1
vanZF		#NUM!	#NUM!	#NUM!			#NUM!	#NUM!	#NUM!			#NUM!	#NUM!	#NUM!			#NUM!	#NUM!	#NUM!			#NUM!	#NUM!	#NUM!
vatA		#NUM!	#NUM!	#NUM!			#NUM!	#NUM!	#NUM!			#NUM!	#NUM!	#NUM!			#NUM!	#NUM!	#NUM!			#NUM!	#NUM!	#NUM!
vatB	0.404762	0.319889	274.464	1		0.404762	0.319889	274.464	1		-0.333333	0.419753	360.148	1		-0.380952	0.351813	301.855	1		-0.345916	0.401289	344.306	1
vatC	-0.57735	0.133975	114.95	1		0.0824786	0.846053	725.913	1		0.412393	0.309959	265.945	1		0.412393	0.309959	265.945	1		0.256776	0.539289	462.71	1
vatD	-0.247436	0.554646	475.887	1		-0.57735	0.133975	114.95	1		0.247436	0.554646	475.887	1		0.57735	0.133975	114.95	1		-0.171184	0.685245	587.94	1
vatE	-0.285714	0.492726	422.759	1		0.142857	0.735765	631.286	1		0.166667	0.693239	594.799	1		-0.047619	0.910849	781.509	1		-0.0123542	0.976838	838.127	1
vatF	-0.238095	0.570156	489.194	1		0.380952	0.351813	301.855	1		0.166667	0.693239	594.799	1		0.190476	0.651401	558.902	1		-0.111187	0.793235	680.596	1
vatH	0.046761	0.912451	782.883	1		-0.171457	0.684763	587.527	1		0.233805	0.57733	495.349	1		0.31174	0.452253	388.033	1		0.10514	0.80431	690.098	1
VatI	0.718576	0.0446226	38.2862	1		0.431145	0.286196	245.556	1		-0.790433	0.0195445	16.7692	1		-0.7066	0.0500634	42.9544	1		0.447421	0.266321	228.504	1
VEB-1	0.309524	0.455645	390.943	1		-0.214286	0.610344	523.676	1		-0.5	0.207031	177.633	1		-0.0952381	0.822505	705.71	1		-0.222375	0.596589	511.873	1
VEB-1a	0.0818317	0.847249	726.94	1		0.0272772	0.948881	814.14	1		-0.245495	0.557857	478.641	1		-0.30005	0.470262	403.485	1		-0.0990742	0.815448	699.654	1
VEB-3	0.518267	0.188236	161.506	1		0.245495	0.557857	478.641	1		-0.572822	0.137778	118.213	1		-0.518267	0.188236	161.506	1		0.41045	0.312472	268.101	1
VEB-6	0.57735	0.133975	114.95	1		0.57735	0.133975	114.95	1		-0.57735	0.133975	114.95	1		-0.247436	0.554646	475.887	1		-0.513553	0.192997	165.591	1
VEB-7	0.714286	0.0465282	39.9212	1		0.428571	0.289403	248.308	1		-0.666667	0.0709877	60.9074	1		-0.404762	0.319889	274.464	1		0.197666	0.638916	548.19	1
VEB-9	0.0818317	0.847249	726.94	1		0.0272772	0.948881	814.14	1		-0.245495	0.557857	478.641	1		-0.30005	0.470262	403.485	1		-0.0990742	0.815448	699.654	1
vgaB	-0.093522	0.825666	708.422	1		-0.592306	0.121835	104.534	1		-0.187044	0.657387	564.038	1		0.031174	0.941587	807.881	1		0.396297	0.331076	284.064	1
vgaC	0.547619	0.160026	137.302	1		0.452381	0.260405	223.427	1		-0.52381	0.182721	156.774	1		-0.666667	0.0709877	60.9074	1		0.704187	0.0512053	43.9341	1
vgaD		#NUM!	#NUM!	#NUM!			#NUM!	#NUM!	#NUM!			#NUM!	#NUM!	#NUM!			#NUM!	#NUM!	#NUM!			#NUM!	#NUM!	#NUM!
VgbC	0.247436	0.554646	475.887	1		0.247436	0.554646	475.887	1		0.0824786	0.846053	725.913	1		-0.0824786	0.846053	725.913	1		0.256776	0.539289	462.71	1
VIM-2		#NUM!	#NUM!	#NUM!			#NUM!	#NUM!	#NUM!			#NUM!	#NUM!	#NUM!			#NUM!	#NUM!	#NUM!			#NUM!	#NUM!	#NUM!
VIM-23		#NUM!	#NUM!	#NUM!			#NUM!	#NUM!	#NUM!			#NUM!	#NUM!	#NUM!			#NUM!	#NUM!	#NUM!			#NUM!	#NUM!	#NUM!
y56-beta-lactamase	-0.709208	0.0488461	41.91	1		-0.109109	0.797039	683.859	1		0.518267	0.188236	161.506	1		0.30005	0.470262	403.485	1		0.169842	0.687618	589.976	1
yojI	0.166667	0.693239	594.799	1		-0.214286	0.610344	523.676	1		-0.238095	0.570156	489.194	1		-0.238095	0.570156	489.194	1		0.840083	0.00903711	7.75384	1

## Sheet: Supplementary Data 6
Sample	AAC(2')-Ib	AAC(2')-Ic	AAC(3)-Ia	AAC(3)-Ib	AAC(3)-Ib/AAC(6')-Ib''	AAC(3)-Ic	AAC(3)-Id	AAC(3)-IIa	AAC(3)-IIb	AAC(3)-IIc	AAC(3)-IIIa	AAC(3)-IIIb	AAC(3)-IIIc	AAC(3)-IV	AAC(3)-VIa	AAC(6')-30/AAC(6')-Ib'-fusion-protein	AAC(6')-31	AAC(6')-32	AAC(6')-Ia	AAC(6')-Iad	AAC(6')-Iae	AAC(6')-Iak	AAC(6')-Ib	AAC(6')-Ib-cr	AAC(6')-Ib'	AAC(6')-Ib10	AAC(6')-Ib11	AAC(6')-Ib7	AAC(6')-Ib8	AAC(6')-Ic	AAC(6')-Ie-APH(2'')-Ia	AAC(6')-If	AAC(6')-Ih	AAC(6')-Ii	AAC(6')-IIa	AAC(6')-IIb	AAC(6')-IIc	AAC(6')-IId	AAC(6')-Ik	AAC(6')-Ip	AAC(6')-Iu	AAC(6')-Ix	AAC(6')-Iz	aad(6)	aadA	aadA11	aadA13	aadA14	aadA16
17-DEC-IN	0.000259965		0.00614464	9.6e-05		0.000108319	0.000106948	0.000118166	6.28e-05	0.000413581	6.24e-05					0.00103035		0.000275507		0.000117346	9.23e-05	0.000331328	0.00082652				0.000536437	0.0226598	0.00217793		0.000105831			9.28e-05	0.000642849	0.000187753	0.000350212	0.00579632		9.49e-05			0.000110443	0.000244895	0.001542	0.00637424	0.00025506		0.00234524
17-DEC-SE	0.00516394		0.000594432	0.00104026	0.000274079	0.00234724							0.000328109	0.000709632				0.0034826										0.0224472	0.00406856	0.00125401					0.00298508		0.00379451	0.000532224								0.00132539	0.000345444
17-JUL-IN	0.000664228		0.00238302					0.000603843		7.55e-05		8.81e-05				0.000526522	0.000125508		0.000116689	0.000299825			0.000469291	0.000108479	0.000117323		0.000114219	0.0250612	0.00249454	0.000147859	0.000180271	0.000149912			0.000469291	0.00011993	0.000335555	0.00389075						0.000703937	0.000984976	0.00430737	0.000244386		0.00238153
17-JUL-SE	0.00194532		0.00164215	0.000718443		0.000810551		0.000884237				0.00103221						0.000687206										0.0237389	0.00168595						0.000687206	0.000702477		0.00220545							0.000480783	0.00269991	0.000477154		0.00269991
17-OCT-IN	0.000182897		0.00358965			0.000228621		0.000311756		6.24e-05						0.000978611	0.000103677	9.69e-05	9.64e-05				0.0012599	0.000806493			0.000849165	0.0293791	0.00198138		0.000148914				0.00329513		0.000369585	0.00580592						0.000129221	0.00142388	0.00674855	0.000807508		0.00291919
17-OCT-SE	0.001116		0.000353281		0.00048867									0.000210873				0.000591361										0.0206365	0.11679						0.0014784	0.000906754	0.000845677	0.00189786							0.00144805	0.00290419			0.000387226
18-APR-IN	0.000297685		0.00414633	0.000164911				0.000202967		0.000202967					9.71e-05	0.000176977				0.000201558			0.000157741			0.000142977	0.000153568	0.0164582	0.00245094	0.000198796	0.000302967						0.000150385	0.00168746		0.000163058				0.000525802	0.0013243	0.00320904	0.000547628		0.00227236
18-APR-SE	0.000607293		0.000256325	0.000897137												0.000481391		0.00150173								0.000388907		0.00786456	0.00017544						0.00321799	0.0002193	0.00204529								0.000150091	0.000712			0.000702385
18-AUG-AS	0.00225287	0.00242712			0.00175373	0.000938694	0.000926812					0.000597699	0.000524861	0.00340549				0.00238755										0.0162707	0.000650828						0.0047751	0.00488121	0.000758737	0.00425687								0.00107792	0.00331554		0.000521125
18-AUG-FE	0.00517391		0.000327569		0.000604139	0.000323369		0.000176383				0.000411801		0.0015642				0.000548322									0.000266908	0.017395	0.00112101						0.000822483	0.000280253	0.000784129	0.000879866	0.000695802						0.000767234	0.000718087	0.000761443		0.0025133
18-AUG-IN	0.000887032		0.00149759	0.000163799						0.000201598				0.000223477		0.00140627		0.000313354	0.00015583				0.000783384				0.000152532	0.0281658	0.00140939						0.00156677	0.000160159	0.00119497	0.00368737			0.000197456			0.000313354	0.00120576	0.00349517	0.000435148		0.00307778
18-AUG-SE	0.00348257				0.000169437					0.000197874				0.000438696		0.000345072		0.000307564						0.000853143			0.000299428	0.0132264	0.0276671						0.00215295	0.000628798	0.000293222	0.00131609							0.000430356	0.00268705	0.000213554		0.000604183
18-AUG-PE	0.000367216		0.00232491		5.36e-05			0.000125187						0.00020816		0.000654944	0.00010408	0.000194585		0.000124318			0.000291877	0.00071967		0.000176372	0.000378874	0.0258581	0.00222778	0.000122615	0.000186866		0.000122615		0.00116751	0.000397818	0.000463777	0.00416321						0.000259446	0.00108908	0.0029349	0.000743093		0.00293054
18-FEB-AS	0.00034058		0.000862508		0.000596525													0.00433129										0.0269724	0.000295169	0.000454884					0.00685788	0.000368962	0.0120438	0.000386123								0.00334119			0.000709037
18-FEB-FE	0.00151623		0.000639966									0.000804528						0.00374936										0.0290755							0.00482061		0.00561711									0.00350729			0.00210437
18-FEB-IN	0.000360557		0.00395677	0.000266321	7.02e-05			0.000573614		0.000573614		0.000191316	8.4e-05			0.000714519	0.000136257	0.000509483		0.000162752			0.000636854	0.00035331			0.000248002	0.017869	0.00218738	0.000160522	0.000293564				0.000764225		0.00157861	0.00258888		0.000131664				0.000679311	0.001604	0.00309162	8.84e-05		0.00141785
18-FEB-SE	0.000416327		0.000527167										0.000290981					0.00308851										0.0286165	0.000360817						0.0083831		0.0071509	0.000471998	0.000559888						0.000308683	0.00317801	0.000919061		0.00375583
18-FEB-PE	0.000130118		0.00395423				0.000160588	0.000443583	9.43e-05	0.00026615		0.000103563				0.000618853		0.000137897		0.000881006			0.000137897	0.000127502			0.000671243	0.0142905	0.00169153		0.000264854				0.000137897		0.000131466	0.00265531		0.000142545				0.000275793	0.0019295	0.00271504	0.000191494		0.000902953
18-JUN-IN	0.000363032		0.00321778	0.000100556	0.000105975	0.000113447		0.000371283		0.000371283		7.22e-05				0.000971221	0.000102894	0.00076947		0.000368704			9.62e-05	0.000622536		8.72e-05	0.000842753	0.0301744	0.00243836		0.000110842	0.000245803	0.000121218		0.00163512		0.00110038	0.00576208		0.000298278		0.000121218	0.000115672	0.000192367	0.0016823	0.00566834	0.000467489	6.78e-05	0.00371591
18-JUN-SE	0.00152634				0.000668344		0.000470943						0.000266699					0.00202198						0.00186957			0.00118109	0.0202415	0.000330706		0.000310684				0.00849232		0.00539754	0.00259566	0.000513165	0.000418028					0.0011317	0.00476641	0.000280788		0.00344241
18-OCT-IN			0.00269997	0.00118124	0.000622448	0.00133268		0.000726915																				0.0238963	0.00184798		0.000434025				0.00112988		0.00107719	0.0120871							0.00158097	0.00369925			0.00517895
18-OCT-SE	0.00150314					0.000939462					0.000540798		0.00105058			0.00178727	0.000852071											0.0263913	0.000651361						0.000796501	0.000814201	0.000759358	0.000852071							0.000557248	0.0120314	0.00165913		0.00208621
[truncated: 903 more columns]

## Sheet: Supplementary Data 7
Sample	AAC(2')-Ib	AAC(2')-Ic	AAC(3)-Ia	AAC(3)-Ib	AAC(3)-Ib/AAC(6')-Ib''	AAC(3)-Ic	AAC(3)-Id	AAC(3)-IIa	AAC(3)-IIb	AAC(3)-IIc	AAC(3)-IIIa	AAC(3)-IIIb	AAC(3)-IIIc	AAC(3)-IV	AAC(3)-VIa	AAC(6')-30/AAC(6')-Ib'-fusion-protein	AAC(6')-31	AAC(6')-32	AAC(6')-Ia	AAC(6')-Iad	AAC(6')-Iae	AAC(6')-Iak	AAC(6')-Ib	AAC(6')-Ib-cr	AAC(6')-Ib'	AAC(6')-Ib10	AAC(6')-Ib11	AAC(6')-Ib7	AAC(6')-Ib8	AAC(6')-Ic	AAC(6')-Ie-APH(2'')-Ia	AAC(6')-If	AAC(6')-Ih	AAC(6')-Ii	AAC(6')-IIa	AAC(6')-IIb	AAC(6')-IIc	AAC(6')-IId	AAC(6')-Ik	AAC(6')-Ip	AAC(6')-Iu	AAC(6')-Ix	AAC(6')-Iz	aad(6)	aadA	aadA11	aadA13	aadA14	aadA16
17-DEC-IN	259505	6.13377e+06	95830.2		108127	106759	117957	62688.9	412849	62289.6					1.02853e+06		275020		117138	92136.7	330742	825058				535488	2.26197e+07	2.17408e+06		105644			92635.8	641712	187421	349592	5.78607e+06		94732.1			110248	244462	1.53927e+06	6.36297e+06	254609		2.34109e+06	1.09032e+06
17-DEC-SE	33843.2	3895.76	6817.59	1796.25	15383.3							2150.35	4650.76				22824.1										147114	26664.3	8218.46					19563.5		24868.3	3488.07								8686.31	2263.96			2281.17
17-JUL-IN	247447	887756					224952		28126.3		32820.2				196147	46755.9		43470.6	111695			174827	40412.1	43706.7		42550.4	9.33615e+06	929301	55082.4	67157	55847.2			174827	44677.9	125005	1.44944e+06						262240	366936	1.60464e+06	91042		887199	428093
17-JUL-SE	2783.61	2349.8	1028.04		1159.84		1265.28				1477.02						983.341										33968.6	2412.46						983.341	1005.19		3155.84							687.965	3863.38	682.772		3863.38	687.965
17-OCT-IN	101263	1.98745e+06			126578		172607		34548.4						541818	57401.8	53649.6	53372.8				697557	446523			470149	1.62661e+07	1.09701e+06		82447.7				1.82438e+06		204624	3.2145e+06						71544.5	788348	3.7364e+06	447085		1.61624e+06	450484
17-OCT-SE	2460.69	778.952		1077.47									464.956				1303.9										45501.5	257511						3259.74	1999.31	1864.64	4184.6							3192.81	6403.48			853.798	3648.93
18-APR-IN	24644	343256	13652.2				16802.7		16802.7					8038.47	14651.1				16686.1			13058.7			11836.4	12713.2	1.3625e+06	202902	16457.4	25081.3						12449.7	139697		13498.8				43528.8	109633	265662	45335.7		188119	54816.5
18-APR-SE	1244.58	525.31	1838.58												986.557		3077.63								797.022		16117.5	359.545						6594.92	449.431	4191.59								307.595	1459.16			1439.46	615.192
18-AUG-IN	447357	755278	82608.8						101672				112706		709225		158034	78589.8				395085				76926.6	1.42049e+07	710801						790169	80773.1	602657	1.85965e+06			99583.1			158034	608100	1.76272e+06	219458		1.55222e+06	552818
18-AUG-SE	8456.38			411.427					480.477				1065.24		837.903		746.826						2071.6			727.07	32116.4	67181.3						5227.79	1526.85	712.001	3195.72							1044.99	6524.68	518.551		1467.08	1044.99
18-FEB-IN	208876	2.29222e+06	154284	40668			332304		332304		110832	48662.5			413932	78935.9	295152		94284.8			368940	204678			143672	1.03518e+07	1.26718e+06	92993	170066				442728		914512	1.49978e+06		76275.1				393536	929223	1.79102e+06	51211.5		821383	1.34221e+06
18-FEB-SE	448.463	567.859										313.442					3326.92										30825.4	388.669						9030.2		7702.88	508.432	603.106						332.51	3423.32	990.004		4045.74	332.51
18-JUN-IN	79113.2	701230	21913.5	23094.4	24722.8		80911.3		80911.3		15734.1				211652	22423	167686		80349.3			20964.2	135665		19002.9	183656	6.57571e+06	531377		24155.1	53566.2	26416.2		356332		239799	1.25569e+06		65001.8		26416.2	25207.6	41921.3	366613	1.23526e+06	101877	14775.2	809784	293290
18-JUN-SE	2458.49			1076.51		758.555						429.576					3256.83						3011.34			1902.4	32603.3	532.673		500.423				13678.7		8693.89	4180.87	826.562	673.324					1822.84	7677.32	452.269		5544.73	911.418
18-OCT-IN		815954	356980	188109	402747		219680																				7.22166e+06	558475		131166				341459		325536	3.65282e+06							477783	1.11794e+06			1.56512e+06
18-OCT-SE	903.139				564.462					324.93		631.226			1073.85	511.954											15856.8	391.36						478.566	489.2	456.249	511.954							334.814	7228.88	996.861		1253.47	334.814
18-AUG-FE	5563.85	352.257		649.671	347.74		189.676				442.837		1682.09				589.647									287.024	18706.1	1205.5						884.471	301.375	843.227	946.179	748.243						825.058	772.207	818.831		2702.73	1237.59
18-FEB-FE	4656.34	1965.34									2470.71						11514.3										89291							14804.1		17250.2									10770.9			6462.53	3452.42
[truncated: 903 more columns]
